# Supplementary material for: Poxviruses package viral redox proteins in lateral bodies and modulate the host oxidative response
Source: PLoS Pathog. 2022 Jul 14;18(7):e1010614. doi: 10.1371/journal.ppat.1010614 (PMC9282662; doi:10.1371/journal.ppat.1010614)
Supplement: S1 Table — List of viral protein peptides identified by MS (Sheet 1), enriched in Core-LB and Core fractions (Sheet 2), enriched in Core-LB fraction (Sheet 3) or enriched in Core fraction (Sheet 4). (XLSX) [file ppat.1010614.s006.xlsx]

## Sheet: Legend
Content
	Sheet 1	Protein Identification	Overview of proteins and peptides identified
				Protein UP Acc	Protein Uniprot entry name
				Peptide_charge	Peptide sequence _ charge
				Group_original	Condition abbreviations and grouping (CLB: Core lateral body, CORE: Core alone)
				Subject_original	Biological replicate number
				Intensity	Peptide_charge intensity
	Sheet 2	Protein Quantification - Stats	Proteins quantified including statistical testing
				Protein UP Acc	Protein Uniprot entry name
				Gene Names	Gene name
				Comparison	Comparison carried out
				log2FC	log2 fold change
				pvalue	p-value (MSStats)
				adj.pvalue	false discovery adjusted p-value (MSStats)
				mean log2(Intensity)	Protein log2 intensity
	Sheet 3	Enriched CLB	Proteins enriched in Core lateral body
				Protein UP Acc	Protein Uniprot entry name
				Gene Names	Gene name
				Comparison	Comparison carried out
				log2FC	log2 fold change
				pvalue	p-value (MSStats)
				adj.pvalue	false discovery adjusted p-value (MSStats)
				mean log2(Intensity)	Protein log2 intensity
	Sheet 4	Enriched CORE	Proteins enriched in Core alone
				Protein UP Acc	Protein Uniprot entry name
				Gene Names	Gene name
				Comparison	Comparison carried out
				log2FC	log2 fold change
				pvalue	p-value (MSStats)
				adj.pvalue	false discovery adjusted p-value (MSStats)
				mean log2(Intensity)	Protein log2 intensity

## Sheet: 1 - Peptides Identified
Protein UP Acc	Peptide_charge	Group_original	Subject_original	Intensity
VP8_VACCW	ELESYSSSPLQEPIR_2	CLB	1	6.72132e+08
VP8_VACCW	ELESYSSSPLQEPIR_3	CLB	1	6.61009e+07
VP8_VACCW	ENMESASTEYTPIGDNK_2	CLB	1	2.08073e+08
VP8_VACCW	ENMESASTEYTPIGDNK_3	CLB	1	1.3284e+07
VP8_VACCW	ENMESASTEYTPIGDNK[3]M+15.9949_2	CLB	1	1.52175e+07
VP8_VACCW	ENMESASTEYTPIGDNK[3]M+15.9949_3	CLB	1	1.4898e+06
VP8_VACCW	LNAIYGFTNK_2	CLB	1	90599.4
VP8_VACCW	LNAIYGFTNK_3	CLB	1	5607.74
VP8_VACCW	LNDFLGLLECVK[10]C+57.0215_2	CLB	1	6.65579e+08
VP8_VACCW	LNDFLGLLECVK[10]C+57.0215_3	CLB	1	2.08355e+07
VP8_VACCW	NIPLTDIPTK_2	CLB	1	2.65401e+07
VP8_VACCW	NMVIFR_2	CLB	1	1.5834e+08
VP8_VACCW	NMVIFR[2]M+15.9949_2	CLB	1	1.83123e+07
VP8_VACCW	NNLGLGDDK_2	CLB	1	1.53349e+08
VP8_VACCW	QGSSPILCIFETR[8]C+57.0215_2	CLB	1	4.98895e+08
VP8_VACCW	QGSSPILCIFETR[8]C+57.0215_3	CLB	1	2.12495e+06
VP8_VACCW	SMLSIFNIVPR_2	CLB	1	2.35404e+08
VP8_VACCW	SMLSIFNIVPR_3	CLB	1	4.55591e+06
VP8_VACCW	SMLSIFNIVPR[2]M+15.9949_2	CLB	1	2.64127e+07
VP8_VACCW	SMLSIFNIVPR[2]M+15.9949_3	CLB	1	372286
VP8_VACCW	YELELIHNENITGAMFTTMYNIR_3	CLB	1	1.2703e+07
VP8_VACCW	YELELIHNENITGAMFTTMYNIR[15]M+15.9949_3	CLB	1	2.09488e+06
VP8_VACCW	YELELIHNENITGAMFTTMYNIR[15]M+15.9949|[19]M+15.9949_3	CLB	1	638698
VP8_VACCW	YELELIHNENITGAMFTTMYNIR[19]M+15.9949_3	CLB	1	2.56396e+06
C10_VACCW	FYFNMPK_2	CLB	1	133249
C10_VACCW	LVLYAK_2	CLB	1	523142
F13_VACCW	CYVGNASFTGGSIHTIK[1]C+57.0215_3	CLB	1	1.36296e+06
F13_VACCW	DLDTDVVIDK_2	CLB	1	1.56067e+06
F13_VACCW	DWVSSHSK_2	CLB	1	1.23305e+06
F13_VACCW	GALIFDK_2	CLB	1	2.07593e+06
F13_VACCW	IIVLLDER_2	CLB	1	3.97058e+06
F13_VACCW	LLVGNWDK_2	CLB	1	5.72814e+06
F13_VACCW	LVETLPENMDFR_2	CLB	1	6.32827e+06
F13_VACCW	MWPFASVPAGAK_2	CLB	1	21426.9
F13_VACCW	MWPFASVPAGAK[N-term]N-term(43.01839)_2	CLB	1	234319
F13_VACCW	NLGELQSHCPDINFITVNIDK[9]C+57.0215_3	CLB	1	747611
F13_VACCW	NPIGGVFFTDSPEHLLGYSR_2	CLB	1	331716
F13_VACCW	NPIGGVFFTDSPEHLLGYSR_3	CLB	1	6.4343e+06
F13_VACCW	NSWLNLCSAACCLPVSTAYHIK[7]C+57.0215|[11]C+57.0215|[12]C+57.0215_3	CLB	1	3.95737e+06
F13_VACCW	QLVSEAK_2	CLB	1	810798
F13_VACCW	SDHLTTFECFNEIITLAK[9]C+57.0215_2	CLB	1	164454
F13_VACCW	SDHLTTFECFNEIITLAK[9]C+57.0215_3	CLB	1	3.10625e+06
F13_VACCW	SLDALCVQNDLSVK[6]C+57.0215_2	CLB	1	2.00177e+06
F13_VACCW	TLGVYSDYPPLATDLR_2	CLB	1	2.1111e+06
F13_VACCW	TSIDIEHLAIVPTTR_2	CLB	1	708036
F13_VACCW	TSIDIEHLAIVPTTR_3	CLB	1	6.54693e+06
F13_VACCW	VFTIQNNTK_2	CLB	1	3.89287e+06
F13_VACCW	YIYIASFCCNPLSTTR[8]C+57.0215|[9]C+57.0215_2	CLB	1	167731
CAHH_VACCW	EDDYGSNHLIDVYK_2	CLB	1	5.42807e+06
CAHH_VACCW	EDDYGSNHLIDVYK_3	CLB	1	1.87614e+07
CAHH_VACCW	ENYFMR_2	CLB	1	6.7972e+06
CAHH_VACCW	ENYFMR[5]M+15.9949_2	CLB	1	368858
CAHH_VACCW	ETCFSYYQK[3]C+57.0215_2	CLB	1	1.19662e+07
CAHH_VACCW	IVNQLDSIR_2	CLB	1	4.37411e+07
CAHH_VACCW	LKPLDIHYNESKPTTIQNTGK_3	CLB	1	1.52892e+07
CAHH_VACCW	LKPLDIHYNESKPTTIQNTGK_4	CLB	1	7.63666e+07
CAHH_VACCW	LKPLDIHYNESKPTTIQNTGK_5	CLB	1	3.27072e+07
CAHH_VACCW	LNDDTQVYYSGEIIR_2	CLB	1	2.26842e+07
CAHH_VACCW	LNDDTQVYYSGEIIR_3	CLB	1	1.96441e+06
CAHH_VACCW	NVYFQK_2	CLB	1	172917
CAHH_VACCW	PQQLSPINIETK_2	CLB	1	1.02035e+08
CAHH_VACCW	PQQLSPINIETK_3	CLB	1	NA
CAHH_VACCW	SANTSAPFDSVFYLDNLLPSK_2	CLB	1	2.14362e+07
CAHH_VACCW	SANTSAPFDSVFYLDNLLPSK_3	CLB	1	5.54602e+06
CAHH_VACCW	TLLSSSNHDGKPHYITENYR_3	CLB	1	159601
CAHH_VACCW	TLLSSSNHDGKPHYITENYR_4	CLB	1	4.83469e+07
CAHH_VACCW	TLLSSSNHDGKPHYITENYR_5	CLB	1	5.24032e+06
CAHH_VACCW	WLSDLR_2	CLB	1	6.8066e+06
CAHH_VACCW	YSGEINLVHWNK_2	CLB	1	1.2138e+07
CAHH_VACCW	YSGEINLVHWNK_3	CLB	1	2.73915e+07
CAHH_VACCW	YSSYEEAK_2	CLB	1	3.43146e+06
K1_VACCW	LMYVNCVK[6]C+57.0215_2	CLB	1	NA
K1_VACCW	LVCTLLNAGALK[3]C+57.0215_2	CLB	1	96847.1
K1_VACCW	NLLENEFPLHQAATLEDTK_3	CLB	1	142342
MCEL_VACCW	DNETVPYDELIK_2	CLB	1	8.28036e+06
MCEL_VACCW	ELTTLSR_2	CLB	1	4.15722e+06
MCEL_VACCW	ENTIDQTANVVFR_2	CLB	1	7.83661e+06
MCEL_VACCW	ENTIDQTANVVFR_3	CLB	1	578135
MCEL_VACCW	EVFYFGK_2	CLB	1	2.92061e+06
MCEL_VACCW	FDYIQETIR_2	CLB	1	5.22542e+06
MCEL_VACCW	FIAEFLVNGEILKPR_3	CLB	1	3.00116e+06
MCEL_VACCW	FINGASTMEDRPSTR_3	CLB	1	810090
MCEL_VACCW	FTVTNK_2	CLB	1	2.29865e+06
MCEL_VACCW	GPLGILSNYVK_2	CLB	1	4.21165e+06
MCEL_VACCW	HIFLDYK_2	CLB	1	2.5812e+06
MCEL_VACCW	HIFMASPENVILSPPINAPIK_3	CLB	1	3.36148e+06
MCEL_VACCW	HIFMASPENVILSPPINAPIK[4]M+15.9949_3	CLB	1	862245
MCEL_VACCW	HYATVMNNLSELTASGGK_2	CLB	1	253865
MCEL_VACCW	HYATVMNNLSELTASGGK_3	CLB	1	1.42503e+06
MCEL_VACCW	HYATVMNNLSELTASGGK[6]M+15.9949_3	CLB	1	137153
MCEL_VACCW	IGDIFNEDK_2	CLB	1	7.55583e+06
MCEL_VACCW	IIDSEVVVFGEAVK_2	CLB	1	1.46529e+06
MCEL_VACCW	IIDSEVVVFGEAVK_3	CLB	1	46308.1
MCEL_VACCW	IVLYNGVNYLNNIYCLEYINTHNEVGIK[15]C+57.0215_3	CLB	1	599648
MCEL_VACCW	IVLYNGVNYLNNIYCLEYINTHNEVGIK[15]C+57.0215_4	CLB	1	146045
MCEL_VACCW	IVVYNPSTMSTPMTEYIIK_2	CLB	1	952380
MCEL_VACCW	IVVYNPSTMSTPMTEYIIK_3	CLB	1	452642
MCEL_VACCW	LELVNLIQAK_2	CLB	1	6.04839e+06
MCEL_VACCW	LIEPVNAINDR_2	CLB	1	4.45163e+06
MCEL_VACCW	LNPEVSYFTNK_2	CLB	1	1.15252e+07
MCEL_VACCW	LSDVGHQYANNDK_2	CLB	1	1.02754e+06
MCEL_VACCW	LSDVGHQYANNDK_3	CLB	1	3.89949e+06
MCEL_VACCW	LVDICDR[5]C+57.0215_2	CLB	1	5.57188e+06
MCEL_VACCW	MDANVVSSSTIATYIDALAK[N-term]N-term(43.01839)_2	CLB	1	342198
MCEL_VACCW	MDANVVSSSTIATYIDALAK[N-term]N-term(43.01839)_3	CLB	1	337901
MCEL_VACCW	MDANVVSSSTIATYIDALAK[N-term]N-term(43.01839)|[1]M+15.9949_3	CLB	1	89958.6
MCEL_VACCW	NASELEQR_2	CLB	1	4444.19
MCEL_VACCW	NFFELNR_2	CLB	1	5.5012e+06
MCEL_VACCW	NFTIDFK_2	CLB	1	4.08216e+06
MCEL_VACCW	NLPSSENYMSVEK_2	CLB	1	3.9935e+06
MCEL_VACCW	NVQLVDAIDNIVWEK_2	CLB	1	5.33088e+06
MCEL_VACCW	NVQLVDAIDNIVWEK_3	CLB	1	1.00751e+06
MCEL_VACCW	NWTVYLIK_2	CLB	1	2.64917e+06
MCEL_VACCW	QDIVGLDLENLYAVTK_2	CLB	1	3.45546e+06
MCEL_VACCW	QPEGVILFYSK_2	CLB	1	5.88976e+06
MCEL_VACCW	SDTFVSSVR_2	CLB	1	4.20963e+06
MCEL_VACCW	SLVTENR_2	CLB	1	4.57457e+06
MCEL_VACCW	SRPNTSLEIEFTPR_2	CLB	1	902867
MCEL_VACCW	SRPNTSLEIEFTPR_3	CLB	1	7.09273e+06
MCEL_VACCW	SSLLHAINHPK_2	CLB	1	742070
MCEL_VACCW	SSLLHAINHPK_3	CLB	1	3.26144e+06
MCEL_VACCW	SVVVPIK_2	CLB	1	6.30697e+06
MCEL_VACCW	TDGIPITIR_2	CLB	1	3.21698e+06
MCEL_VACCW	TFIIHK_2	CLB	1	47761.2
MCEL_VACCW	TFLDDSNK_2	CLB	1	3.59073e+06
MCEL_VACCW	TFMLPK_2	CLB	1	1.38975e+06
MCEL_VACCW	TFMLPK[3]M+15.9949_2	CLB	1	90515.9
MCEL_VACCW	TLLISMYCSK[6]M+15.9949|[8]C+57.0215_2	CLB	1	55864.9
MCEL_VACCW	TLLISMYCSK[8]C+57.0215_2	CLB	1	3.00246e+06
MCEL_VACCW	VHGLDVK_2	CLB	1	1.81976e+06
MCEL_VACCW	VLAIDFGNGADLEK_2	CLB	1	6.11253e+06
MCEL_VACCW	VLITTMDGDK_2	CLB	1	5.23228e+06
MCEL_VACCW	VTSNGLYCYFTHLGYIIR[8]C+57.0215_3	CLB	1	1.17886e+06
MCEL_VACCW	YFLGSGAQSK_2	CLB	1	5.0565e+06
MCEL_VACCW	YINSEDYYGNQHNIIVEHLR_3	CLB	1	4.90812e+06
MCEL_VACCW	YINSEDYYGNQHNIIVEHLR_4	CLB	1	1.76969e+07
D2_VACCW	DINNIVTK_2	CLB	1	35446.4
D2_VACCW	DVEPLLPDK_2	CLB	1	7.76257e+06
D2_VACCW	FLFMNRPDVIK_2	CLB	1	846837
D2_VACCW	FLFMNRPDVIK_3	CLB	1	4.39221e+06
D2_VACCW	FLFMNRPDVIK[4]M+15.9949_3	CLB	1	864995
D2_VACCW	IALLELFNAFR_2	CLB	1	9.3685e+06
D2_VACCW	ITDLLNSSILFPDDVQELLR_2	CLB	1	256396
D2_VACCW	ITDLLNSSILFPDDVQELLR_3	CLB	1	369979
D2_VACCW	SINIDIK[N-term]N-term(43.01839)_2	CLB	1	240790
D2_VACCW	SINISINNTEYPQLEGPIGTK_2	CLB	1	1.59579e+06
D2_VACCW	SINISINNTEYPQLEGPIGTK_3	CLB	1	2.31145e+06
D2_VACCW	SNGTPTVAHIYK_2	CLB	1	193779
D2_VACCW	SNGTPTVAHIYK_3	CLB	1	823710
D2_VACCW	YIVLER_2	CLB	1	8.06097e+06
D3_VACCW	AFVFAWFNGVSENEK_2	CLB	1	1.17455e+06
D3_VACCW	DIPEDMHTDK_2	CLB	1	600705
D3_VACCW	DIPEDMHTDK_3	CLB	1	1.00066e+06
D3_VACCW	DTEELNLTR_2	CLB	1	5.36815e+06
D3_VACCW	DTEELNLTR_3	CLB	1	5.82965e+06
D3_VACCW	FVIYDIYTFDAFK_2	CLB	1	3.57064e+06
D3_VACCW	LVFVQVPPSLGDDSHLTNPLLSPYYR_3	CLB	1	1.04489e+07
D3_VACCW	LVFVQVPPSLGDDSHLTNPLLSPYYR_4	CLB	1	536017
D3_VACCW	MDIFIVK[N-term]N-term(43.01839)_2	CLB	1	1.54036e+06
D3_VACCW	QMVNDMIFNQDSFLK_2	CLB	1	578287
D3_VACCW	VDNDDNEVFILLGNHNDFIR_3	CLB	1	2.29391e+06
D3_VACCW	VLDTYK_2	CLB	1	742052
D3_VACCW	WCSTSNHISK[2]C+57.0215_2	CLB	1	866185
D3_VACCW	WCSTSNHISK[2]C+57.0215_3	CLB	1	2.26252e+06
D3_VACCW	YIEVEEFIDAGR_2	CLB	1	1.71232e+06
D3_VACCW	YLLEHLIR_2	CLB	1	1.43318e+06
D3_VACCW	YLLEHLIR_3	CLB	1	2.50967e+06
D5_VACCW	GNDVIFVLK_2	CLB	1	77021.6
D5_VACCW	ILDTNSVLLTER_2	CLB	1	57915.6
D5_VACCW	SNFSLTK_2	CLB	1	25613.5
D5_VACCW	TLSSCLCGATK[5]C+57.0215|[7]C+57.0215_2	CLB	1	111261
ETF1_VACCW	DYMITR_2	CLB	1	1647
ETF1_VACCW	ELYPNLK_2	CLB	1	3.68745e+06
ETF1_VACCW	IQTLNGK_2	CLB	1	61457.4
ETF1_VACCW	ISYYEMPDK_2	CLB	1	2.10977e+06
ETF1_VACCW	IYSILQEMSETYSLPPHPSIVK_3	CLB	1	2.27815e+06
ETF1_VACCW	LSYEPFVWGVNFR_2	CLB	1	6.62517e+06
ETF1_VACCW	LSYEPFVWGVNFR_3	CLB	1	766668
ETF1_VACCW	MVTSVIK_2	CLB	1	1.85214e+06
ETF1_VACCW	MVTSVIK[1]M+15.9949_2	CLB	1	194680
ETF1_VACCW	NYIDDIVNGHFFVSNK_2	CLB	1	474171
ETF1_VACCW	NYIDDIVNGHFFVSNK_3	CLB	1	2.75609e+06
ETF1_VACCW	QFFYNNSR_2	CLB	1	1.29461e+06
ETF1_VACCW	QLCYHEMFDK[3]C+57.0215_2	CLB	1	120545
ETF1_VACCW	QLCYHEMFDK[3]C+57.0215_3	CLB	1	25737.5
ETF1_VACCW	TFAIVTSK_2	CLB	1	5.05337e+06
ETF1_VACCW	TIIDENR_2	CLB	1	127899
ETF1_VACCW	VIQTLLNER_2	CLB	1	3.97457e+06
ETF1_VACCW	VLLGELVR_2	CLB	1	5.93541e+06
ETF1_VACCW	VVYCHMSK[4]C+57.0215_2	CLB	1	382557
ETF1_VACCW	VYILVPNINILK_2	CLB	1	126634
ETF1_VACCW	YENDIITVPFR_2	CLB	1	1.00629e+07
ETF1_VACCW	YENDIITVPFR_3	CLB	1	349290
ETF1_VACCW	YNNSIFIVDEAHNIFGNNTGELMTVIK_3	CLB	1	289534
RP18_VACCW	DSGTVSFSDSK_2	CLB	1	2915.39
RP18_VACCW	GTLNIEDESNVTIQCGDLICK[15]C+57.0215|[20]C+57.0215_3	CLB	1	NA
RP18_VACCW	SSFVTNGYLPVTLEPHELTLDIK[N-term]N-term(43.01839)_3	CLB	1	263223
D9_VACCW	GSINNIDPHFEELILLGGK_3	CLB	1	33273.5
MCES_VACCW	ADAVVADLSAR_2	CLB	1	1.09509e+07
MCES_VACCW	CVSDSWLK[1]C+57.0215_2	CLB	1	1.51418e+06
MCES_VACCW	DSAIMVASDVCK[11]C+57.0215_2	CLB	1	1.33359e+06
MCES_VACCW	DVNSVQFSILNNPVDTEFINK_2	CLB	1	359118
MCES_VACCW	DVNSVQFSILNNPVDTEFINK_3	CLB	1	2.03097e+06
MCES_VACCW	EGTHVLLPFYETLPELNLSLGK_3	CLB	1	9.12306e+06
MCES_VACCW	FLEFSNR_2	CLB	1	2.19479e+06
MCES_VACCW	GVIDTMR_2	CLB	1	836505
MCES_VACCW	IYCSLFK[3]C+57.0215_2	CLB	1	3.0007e+06
MCES_VACCW	LFTHDIMLPESDLDK_2	CLB	1	2.96714e+07
MCES_VACCW	LFTHDIMLPESDLDK_3	CLB	1	236770
MCES_VACCW	LFTHDIMLPESDLDK[7]M+15.9949_3	CLB	1	611172
MCES_VACCW	LPTLFGR_2	CLB	1	2.09046e+06
MCES_VACCW	MLTFDVFRPLFDFVNEK[1]M+15.9949_3	CLB	1	245964
MCES_VACCW	MPTDMLK_2	CLB	1	2.96301e+06
MCES_VACCW	MPTDMLK[1]M+15.9949_2	CLB	1	25464.3
MCES_VACCW	NLDLFMSHVK_2	CLB	1	1.83774e+06
MCES_VACCW	NLDLFMSHVK_3	CLB	1	2.52183e+06
MCES_VACCW	NLDLFMSHVK[6]M+15.9949_3	CLB	1	78072.4
MCES_VACCW	SNNHLTENNLYISDYK_2	CLB	1	365161
MCES_VACCW	SNNHLTENNLYISDYK_3	CLB	1	5.85596e+06
MCES_VACCW	SPLPSLEYGANYFLQISR_2	CLB	1	1.71908e+06
MCES_VACCW	SPLPSLEYGANYFLQISR_3	CLB	1	721900
MCES_VACCW	VYEILK_2	CLB	1	7.46422e+06
MCES_VACCW	VYELLK_2	CLB	1	7.46422e+06
NTP1_VACCW	AIDLSSNK_2	CLB	1	2.78159e+06
NTP1_VACCW	ALIEDPWMNTILR_2	CLB	1	620751
NTP1_VACCW	ALIEDPWMNTILR[8]M+15.9949_2	CLB	1	9704.15
NTP1_VACCW	AVAEFNQESNTNGECIK[15]C+57.0215_2	CLB	1	882479
NTP1_VACCW	AVAEFNQESNTNGECIK[15]C+57.0215_3	CLB	1	NA
NTP1_VACCW	DCIFINYDDQNFR[2]C+57.0215_2	CLB	1	NA
NTP1_VACCW	DCIFINYDDQNFR[2]C+57.0215_3	CLB	1	717.768
NTP1_VACCW	DFSPIDNESGWK_2	CLB	1	4.22973e+06
NTP1_VACCW	DPGEYAQEIATLYNDFK_2	CLB	1	1.1244e+06
NTP1_VACCW	DPGEYAQEIATLYNDFK_3	CLB	1	671231
NTP1_VACCW	DYQHFVAR_2	CLB	1	404746
NTP1_VACCW	EFVQLFR_2	CLB	1	3.70415e+06
NTP1_VACCW	FFTNIK_2	CLB	1	214021
NTP1_VACCW	FIDVCLGILASHGK[5]C+57.0215_3	CLB	1	766141
NTP1_VACCW	HTSLEWIHANEK_2	CLB	1	114003
NTP1_VACCW	HTSLEWIHANEK_3	CLB	1	4.07167e+06
NTP1_VACCW	HTSLEWIHANEK_4	CLB	1	791.89
NTP1_VACCW	ICVIIDECHNFISK[2]C+57.0215|[8]C+57.0215_2	CLB	1	900483
NTP1_VACCW	ICVIIDECHNFISK[2]C+57.0215|[8]C+57.0215_3	CLB	1	3.95159e+06
NTP1_VACCW	LIEGTNIWYSNSNR_2	CLB	1	5.70567e+06
NTP1_VACCW	LIEGTNIWYSNSNR_3	CLB	1	458177
NTP1_VACCW	LMSINR_2	CLB	1	3.61095e+06
NTP1_VACCW	LMSINR[2]M+15.9949_2	CLB	1	26213.4
NTP1_VACCW	LNSHVLTPPER_3	CLB	1	1.45172e+06
NTP1_VACCW	LSNGMPTVDEDLFEIIQSK_2	CLB	1	172027
NTP1_VACCW	MATTFTFDSFPER_2	CLB	1	1.30764e+06
NTP1_VACCW	MATTFTFDSFPER[1]M+15.9949_2	CLB	1	206976
NTP1_VACCW	QEEIYQK_2	CLB	1	24430.8
NTP1_VACCW	SALDTFK_2	CLB	1	2.44991e+06
NTP1_VACCW	SHAAYIDYALR_2	CLB	1	883822
NTP1_VACCW	SHAAYIDYALR_3	CLB	1	1.22733e+06
NTP1_VACCW	SVYNFLSK_2	CLB	1	620.927
NTP1_VACCW	TGISSFR_2	CLB	1	2.92706e+06
NTP1_VACCW	TMTTVYILK_2	CLB	1	317.835
NTP1_VACCW	TTNMPVEMMGSDVVR_2	CLB	1	NA
NTP1_VACCW	VFGISNIEFSSR_2	CLB	1	1.5137e+06
NTP1_VACCW	VFLGLDSMHSLLLFHETGVGK_4	CLB	1	335019
NTP1_VACCW	VYDVDGNYLHDMPDNPVIK_3	CLB	1	3.19149e+06
NTP1_VACCW	YAPEITK_2	CLB	1	1.74463e+06
NTP1_VACCW	YVNMSK_2	CLB	1	504774
P4B_VACCW	AGNNQSQQPIK_2	CLB	1	540038
P4B_VACCW	ANMHTMIR_2	CLB	1	4.4775e+06
P4B_VACCW	ANMHTMIR[3]M+15.9949_2	CLB	1	NA
P4B_VACCW	ANMHTMIR[6]M+15.9949_2	CLB	1	1456.66
P4B_VACCW	CSGVTHIDPLGTNVMGSAVHSPVIVNGAMMFYVER[1]C+57.0215_4	CLB	1	314553
P4B_VACCW	CTHPLVLIHSR[1]C+57.0215_2	CLB	1	1.40732e+07
P4B_VACCW	CTHPLVLIHSR[1]C+57.0215_3	CLB	1	7.29467e+07
P4B_VACCW	DCMVSIDEVASTHDWSTR[2]C+57.0215_2	CLB	1	1.16327e+07
P4B_VACCW	DCMVSIDEVASTHDWSTR[2]C+57.0215_3	CLB	1	9.09541e+07
P4B_VACCW	DCMVSIDEVASTHDWSTR[2]C+57.0215_4	CLB	1	56350.1
P4B_VACCW	DCMVSIDEVASTHDWSTR[2]C+57.0215|[3]M+15.9949_2	CLB	1	660287
P4B_VACCW	DCMVSIDEVASTHDWSTR[2]C+57.0215|[3]M+15.9949_3	CLB	1	1.42027e+07
P4B_VACCW	DIYSMAFDGNSGR_2	CLB	1	5.3257e+07
P4B_VACCW	DIYSMAFDGNSGR_3	CLB	1	1.57347e+06
P4B_VACCW	DIYSMAFDGNSGR[5]M+15.9949_2	CLB	1	4.78608e+06
P4B_VACCW	DIYSMAFDGNSGR[5]M+15.9949_3	CLB	1	NA
P4B_VACCW	FQSMHFTDMSSSQDLSFIYR_2	CLB	1	170688
P4B_VACCW	FQSMHFTDMSSSQDLSFIYR_3	CLB	1	9.04973e+06
P4B_VACCW	FQSMHFTDMSSSQDLSFIYR[4]M+15.9949_3	CLB	1	2.10711e+06
P4B_VACCW	FQSMHFTDMSSSQDLSFIYR[4]M+15.9949|[9]M+15.9949_3	CLB	1	317052
P4B_VACCW	FQSMHFTDMSSSQDLSFIYR[9]M+15.9949_3	CLB	1	2.2349e+06
P4B_VACCW	HCCILIYAQDYDQYISAR[2]C+57.0215|[3]C+57.0215_2	CLB	1	2.20003e+07
P4B_VACCW	HCCILIYAQDYDQYISAR[2]C+57.0215|[3]C+57.0215_3	CLB	1	1.93897e+08
P4B_VACCW	HCCILIYAQDYDQYISAR[2]C+57.0215|[3]C+57.0215_4	CLB	1	109101
P4B_VACCW	HITELF_2	CLB	1	1.07893e+08
P4B_VACCW	IYSPSNHHILLSTTR_2	CLB	1	6.36547e+06
P4B_VACCW	IYSPSNHHILLSTTR_3	CLB	1	6.79614e+07
P4B_VACCW	IYSPSNHHILLSTTR_4	CLB	1	8.53395e+07
P4B_VACCW	KPETNYYIHPILMALFGIK_3	CLB	1	5.78792e+06
P4B_VACCW	KPETNYYIHPILMALFGIK_4	CLB	1	4.64547e+06
P4B_VACCW	KPETNYYIHPILMALFGIK[13]M+15.9949_3	CLB	1	2.08965e+06
P4B_VACCW	KPETNYYIHPILMALFGIK[13]M+15.9949_4	CLB	1	1.90292e+06
P4B_VACCW	LGDQFFDCGSSDIFLK[8]C+57.0215_2	CLB	1	2.94883e+08
P4B_VACCW	LGDQFFDCGSSDIFLK[8]C+57.0215_3	CLB	1	3.43239e+06
P4B_VACCW	LPALENAYVHGDTYSLIQQLYEFR_3	CLB	1	5.12563e+07
P4B_VACCW	LPALENAYVHGDTYSLIQQLYEFR_4	CLB	1	7.34237e+06
P4B_VACCW	LQAAPYIVVNPMK_2	CLB	1	8.25982e+07
P4B_VACCW	LQAAPYIVVNPMK[12]M+15.9949_2	CLB	1	181483
P4B_VACCW	LSMDSDDGFYEWLNGDGSVFAASK_3	CLB	1	96245.6
P4B_VACCW	LTEDNPIVITGVSDLISTEIQR_2	CLB	1	4.61131e+07
P4B_VACCW	LTEDNPIVITGVSDLISTEIQR_3	CLB	1	8.38583e+07
P4B_VACCW	MEAVVNSDVFLTSNAGLK[N-term]N-term(43.01839)_2	CLB	1	1.1794e+06
P4B_VACCW	MEAVVNSDVFLTSNAGLK[N-term]N-term(43.01839)_3	CLB	1	129331
P4B_VACCW	MITTSDSPISINSK_2	CLB	1	1.09559e+08
P4B_VACCW	MITTSDSPISINSK_3	CLB	1	67373.9
P4B_VACCW	MITTSDSPISINSK[1]M+15.9949_2	CLB	1	12691589
P4B_VACCW	NDGNAIAK_2	CLB	1	21033.7
P4B_VACCW	NELFQLLTHVK_2	CLB	1	3.92589e+07
P4B_VACCW	NELFQLLTHVK_3	CLB	1	8.98213e+07
P4B_VACCW	NMFGGECYTGFR[2]M+15.9949|[7]C+57.0215_2	CLB	1	1.31993e+07
P4B_VACCW	NMFGGECYTGFR[7]C+57.0215_2	CLB	1	8.54298e+07
P4B_VACCW	NMFGGECYTGFR[7]C+57.0215_3	CLB	1	22294.4
P4B_VACCW	SAVCYK[4]C+57.0215_2	CLB	1	5.84244e+06
P4B_VACCW	SLSCSVCNSLSQIVDDDFISAGAR[4]C+57.0215|[7]C+57.0215_2	CLB	1	265277
P4B_VACCW	SLSCSVCNSLSQIVDDDFISAGAR[4]C+57.0215|[7]C+57.0215_3	CLB	1	1.77791e+06
P4B_VACCW	SSYTNQTLSLVDEDHIHTSDK_3	CLB	1	7.83797e+06
P4B_VACCW	SSYTNQTLSLVDEDHIHTSDK_4	CLB	1	1.25996e+07
P4B_VACCW	STLNNASVSVK_2	CLB	1	1.25727e+08
P4B_VACCW	SYNYMLLVNR_2	CLB	1	4.77286e+07
P4B_VACCW	SYNYMLLVNR_3	CLB	1	875933
P4B_VACCW	SYNYMLLVNR[5]M+15.9949_2	CLB	1	1.4362e+06
P4B_VACCW	SYNYMLLVNR[5]M+15.9949_3	CLB	1	24952.8
P4B_VACCW	VVFAPPNIGYGR_2	CLB	1	3.95925e+08
P4B_VACCW	VVFAPPNIGYGR_3	CLB	1	541327
P4B_VACCW	YLTTNK_2	CLB	1	5.71312e+06
DPOL_VACCW	NNPETIELGER_2	CLB	1	101956
DPOL_VACCW	TYETIIDR_2	CLB	1	NA
DPOL_VACCW	VLFNNFK_2	CLB	1	12659.7
DUSP_VACCW	ESLPMLYFLYVYHSMR_3	CLB	1	922251
DUSP_VACCW	ESLPMLYFLYVYHSMR[15]M+15.9949_3	CLB	1	349699
DUSP_VACCW	ESLPMLYFLYVYHSMR[5]M+15.9949_3	CLB	1	711186
DUSP_VACCW	GAFVENPSFK_2	CLB	1	4.50619e+07
DUSP_VACCW	NAMDAPSSEVK_2	CLB	1	1.64521e+07
DUSP_VACCW	NAMDAPSSEVK[3]M+15.9949_2	CLB	1	1.18258e+06
DUSP_VACCW	NEPVLVHCAAGVNR[8]C+57.0215_2	CLB	1	1.60314e+07
DUSP_VACCW	NEPVLVHCAAGVNR[8]C+57.0215_3	CLB	1	5.97607e+07
DUSP_VACCW	SGAMILAYLMSK_2	CLB	1	2.93366e+06
DUSP_VACCW	SGAMILAYLMSK_3	CLB	1	13700.5
DUSP_VACCW	SGAMILAYLMSK[10]M+15.9949_2	CLB	1	467049
DUSP_VACCW	SGAMILAYLMSK[4]M+15.9949_2	CLB	1	635975
DUSP_VACCW	SPTIMTR_2	CLB	1	1.35609e+07
DUSP_VACCW	SPTIMTR[5]M+15.9949_2	CLB	1	1.16989e+06
DUSP_VACCW	VTNNVYLGNYK_2	CLB	1	5.4891e+07
DUSP_VACCW	YFDDVTAFLSK_2	CLB	1	4.41348e+07
DUSP_VACCW	YTLPNSNINIIHIPLVDDTTTDISK_2	CLB	1	425468
DUSP_VACCW	YTLPNSNINIIHIPLVDDTTTDISK_3	CLB	1	7.87348e+07
DUSP_VACCW	YTLPNSNINIIHIPLVDDTTTDISK_4	CLB	1	901353
DUSP_VACCW	YVLNLTMDK_2	CLB	1	2.3169e+07
DUSP_VACCW	YVLNLTMDK[7]M+15.9949_2	CLB	1	1.17045e+06
H3_VACCW	DNEVMPEK_2	CLB	1	292923
H3_VACCW	EIITGNK_2	CLB	1	945401
H3_VACCW	HLALWDSNFFTELENK_3	CLB	1	283340
H3_VACCW	LPSETFPNVHEHINDQK_4	CLB	1	600661
H3_VACCW	QILDNAAK_2	CLB	1	251365
H3_VACCW	TELVMDK_2	CLB	1	262999
H3_VACCW	TPVIVVPVIDR_2	CLB	1	1.10895e+06
H5_VACCW	ADTSSFTK_2	CLB	1	223179
H5_VACCW	AITTLSDLVTEGK_2	CLB	1	7.16739e+07
H5_VACCW	AWSITNK[N-term]N-term(43.01839)_2	CLB	1	182933
H5_VACCW	EEVEEEVVIEEYHQTTEK_3	CLB	1	1.39773e+06
H5_VACCW	ISAVSTVLEDVQAAGISR_2	CLB	1	2.47739e+07
H5_VACCW	ISAVSTVLEDVQAAGISR_3	CLB	1	3.792e+07
H5_VACCW	NEDIFPEDVIIPSTKPK_3	CLB	1	16212.2
H5_VACCW	QFTSMTK_2	CLB	1	4.1916e+06
H5_VACCW	SDLSDLK_2	CLB	1	1.36859e+07
H5_VACCW	VATDNIVK_2	CLB	1	249598
RP147_VACCW	ALEADYVESMLSNLTNLNIR_2	CLB	1	289391
RP147_VACCW	ALEADYVESMLSNLTNLNIR_3	CLB	1	619853
RP147_VACCW	ALLNAALHK_2	CLB	1	3.38165e+06
RP147_VACCW	ATEGDTIK_2	CLB	1	2294.09
RP147_VACCW	AVIEQSILMYPTTLLK_2	CLB	1	2.80006e+06
RP147_VACCW	AVIEQSILMYPTTLLK_3	CLB	1	528910
RP147_VACCW	AVIEQSILMYPTTLLK[9]M+15.9949_2	CLB	1	375741
RP147_VACCW	AVIEQSILMYPTTLLK[9]M+15.9949_3	CLB	1	17804.9
RP147_VACCW	AVIEYDDIK_2	CLB	1	6.37475e+06
RP147_VACCW	DIYTYLIGEK_2	CLB	1	5.8109e+06
RP147_VACCW	DLRPNSTFTNK_2	CLB	1	865221
RP147_VACCW	DLRPNSTFTNK_3	CLB	1	1.08835e+06
RP147_VACCW	DLYDMIHNVIDDVR_3	CLB	1	75174.3
RP147_VACCW	EIEEHMR_2	CLB	1	751912
RP147_VACCW	EIEEHMR[6]M+15.9949_2	CLB	1	4574.89
RP147_VACCW	EINATDIIISHVK_2	CLB	1	2.77327e+06
RP147_VACCW	EINATDIIISHVK_3	CLB	1	1.43427e+07
RP147_VACCW	ELSGHALR_2	CLB	1	884554
RP147_VACCW	EPYSDDINLK_2	CLB	1	256702
RP147_VACCW	ETAITIFEK_2	CLB	1	1.50104e+06
RP147_VACCW	ETNELTYLLGMIVK_2	CLB	1	596460
RP147_VACCW	ETNELTYLLGMIVK_3	CLB	1	158026
RP147_VACCW	ETNELTYLLGMIVK[11]M+15.9949_2	CLB	1	153451
RP147_VACCW	ETNELTYLLGMIVK[11]M+15.9949_3	CLB	1	47146.1
RP147_VACCW	FGAASTLK_2	CLB	1	2.60784e+06
RP147_VACCW	FMMVLPGAANK_2	CLB	1	2.13018e+06
RP147_VACCW	FMMVLPGAANK[2]M+15.9949_2	CLB	1	1.00191e+06
RP147_VACCW	FTQQALSSFHTTEK_2	CLB	1	1.12764e+06
RP147_VACCW	FTQQALSSFHTTEK_3	CLB	1	7.47107e+06
RP147_VACCW	GLTGSQYYFSMLVAR_2	CLB	1	1.11575e+06
RP147_VACCW	GLTGSQYYFSMLVAR_3	CLB	1	119887
RP147_VACCW	GYILNSLTK_2	CLB	1	4.23509e+06
RP147_VACCW	HDIHGAPVYGSIQDEIVAAYSLFR_3	CLB	1	641540
RP147_VACCW	HDIHGAPVYGSIQDEIVAAYSLFR_4	CLB	1	1.90048e+06
RP147_VACCW	HLSLAGLLSDHK_2	CLB	1	330552
RP147_VACCW	HLSLAGLLSDHK_3	CLB	1	5.03477e+06
RP147_VACCW	IDGEPAETR_2	CLB	1	3.88717e+06
RP147_VACCW	IFVNAFTVDK_2	CLB	1	1.31729e+07
RP147_VACCW	IISNNTSSINLSYITSGK_2	CLB	1	6.5672e+06
RP147_VACCW	INYPGLLK_2	CLB	1	3.69622e+06
RP147_VACCW	IQDLCLDEVLNILGK[5]C+57.0215_2	CLB	1	1.38007e+06
RP147_VACCW	IQDLCLDEVLNILGK[5]C+57.0215_3	CLB	1	233489
RP147_VACCW	ISPGIANSQNADFDGDEEWMILEQNPK_3	CLB	1	16950.6
RP147_VACCW	LDDINVPNSLIYQK_2	CLB	1	7.25481e+06
RP147_VACCW	LEAINVEK_2	CLB	1	7.2645e+06
RP147_VACCW	LGAMDGALCK[4]M+15.9949|[9]C+57.0215_2	CLB	1	95511.6
RP147_VACCW	LGFNEFNNLTNLSK_2	CLB	1	6.4457e+06
RP147_VACCW	LISIHEK_2	CLB	1	734336
RP147_VACCW	LLNHICIHCGLLR[6]C+57.0215|[9]C+57.0215_3	CLB	1	1.28337e+06
RP147_VACCW	LLNHICIHCGLLR[6]C+57.0215|[9]C+57.0215_4	CLB	1	1.79738e+06
RP147_VACCW	LNQITR_2	CLB	1	361503
RP147_VACCW	LNQLTR_2	CLB	1	361503
RP147_VACCW	LNYTLGGGTPIGIISAQVLSEK_2	CLB	1	1.01321e+06
RP147_VACCW	MTVELMNLK_2	CLB	1	1.75637e+06
RP147_VACCW	MTVELMNLK[1]M+15.9949_2	CLB	1	25.7967
RP147_VACCW	NCNLNADEQVIQK[2]C+57.0215_2	CLB	1	4.14427e+06
RP147_VACCW	NCNLNADEQVIQK[2]C+57.0215_3	CLB	1	652705
RP147_VACCW	NDDDIGTVK_2	CLB	1	4.33242e+06
RP147_VACCW	QGFVYSQK_2	CLB	1	1.53741e+06
RP147_VACCW	QLLASNQVK_2	CLB	1	4.19667e+06
RP147_VACCW	QTLIDDPDNNLLK_2	CLB	1	4.21532e+06
RP147_VACCW	SCWNSECMQPYQK[2]C+57.0215|[7]C+57.0215_2	CLB	1	9.35545e+06
RP147_VACCW	SCWNSECMQPYQK[2]C+57.0215|[7]C+57.0215_3	CLB	1	4030.88
RP147_VACCW	SEPINDNSSCHFFSK[10]C+57.0215_2	CLB	1	77300.1
RP147_VACCW	SEPINDNSSCHFFSK[10]C+57.0215_3	CLB	1	1.62158e+06
RP147_VACCW	SNVEGINFIIK_2	CLB	1	2.76557e+06
RP147_VACCW	SQSTDIVCETSR[8]C+57.0215_2	CLB	1	4.81189e+06
RP147_VACCW	SSYVFK_2	CLB	1	1.00716e+06
RP147_VACCW	SVIGPSTSITVNEVGMPAYIR_2	CLB	1	898251
RP147_VACCW	SVIGPSTSITVNEVGMPAYIR_3	CLB	1	842176
RP147_VACCW	SVIGPSTSITVNEVGMPAYIR[16]M+15.9949_3	CLB	1	86614.9
RP147_VACCW	SYIVAR_2	CLB	1	3.07708e+06
RP147_VACCW	TEIITLVSDDISK_2	CLB	1	863407
RP147_VACCW	TEIITLVSDDISK_3	CLB	1	NA
RP147_VACCW	TELECFGHWGK[5]C+57.0215_2	CLB	1	2.86262e+06
RP147_VACCW	TELECFGHWGK[5]C+57.0215_3	CLB	1	6.64686e+06
RP147_VACCW	THIVKPEFISEIIR_2	CLB	1	204677
RP147_VACCW	THIVKPEFISEIIR_3	CLB	1	4.00501e+06
RP147_VACCW	THIVKPEFISEIIR_4	CLB	1	901416
RP147_VACCW	TLAPFNFLVFVKPTTEDNAIK_3	CLB	1	5.51656e+06
RP147_VACCW	VCFVNK[2]C+57.0215_2	CLB	1	2.79969e+06
RP147_VACCW	VLPYYLPDSK_2	CLB	1	2.43304e+06
RP147_VACCW	VNPTELMYILGTYGQQR_2	CLB	1	1.38108e+06
RP147_VACCW	VNPTELMYILGTYGQQR_3	CLB	1	3.55513e+06
RP147_VACCW	VNPTELMYILGTYGQQR[7]M+15.9949_3	CLB	1	254684
RP147_VACCW	VPNIGTGYYK_2	CLB	1	1.13426e+07
RP147_VACCW	VTYSLYDQK_2	CLB	1	9.09294e+06
RP147_VACCW	YAANYTK_2	CLB	1	194338
RP147_VACCW	YFIDLGLLMR_2	CLB	1	420186
RP147_VACCW	YFIDLGLLMR[9]M+15.9949_2	CLB	1	219832
RP147_VACCW	YLNDVR_2	CLB	1	169593
RP147_VACCW	YLSIYGFGVTFK_2	CLB	1	444910
RP147_VACCW	YNVIASSIR_2	CLB	1	4.34446e+06
F17_VACCW	MNSHFASAHTPFYINTK_2	CLB	1	272873
F17_VACCW	MNSHFASAHTPFYINTK_3	CLB	1	4.90201e+06
F17_VACCW	MNSHFASAHTPFYINTK_4	CLB	1	6.35166e+06
F17_VACCW	MNSHFASAHTPFYINTK[1]M+15.9949_3	CLB	1	6325.83
F17_VACCW	MNSHFASAHTPFYINTK[1]M+15.9949_4	CLB	1	200602
F17_VACCW	MNSHFASAHTPFYINTK[N-term]N-term(43.01839)_2	CLB	1	2.45578e+08
F17_VACCW	MNSHFASAHTPFYINTK[N-term]N-term(43.01839)_3	CLB	1	1.97341e+09
F17_VACCW	MNSHFASAHTPFYINTK[N-term]N-term(43.01839)_4	CLB	1	532896
F17_VACCW	MNSHFASAHTPFYINTK[N-term]N-term(43.01839)|[1]M+15.9949_2	CLB	1	1.60496e+07
F17_VACCW	MNSHFASAHTPFYINTK[N-term]N-term(43.01839)|[1]M+15.9949_3	CLB	1	2.81828e+08
F17_VACCW	MNSHFASAHTPFYINTK[N-term]N-term(43.01839)|[1]M+15.9949_4	CLB	1	2.02208e+06
F17_VACCW	NSHFASAHTPFYINTK_2	CLB	1	NA
F17_VACCW	NSHFASAHTPFYINTK_3	CLB	1	409752
F17_VACCW	NSHFASAHTPFYINTK_4	CLB	1	3.40005e+06
F17_VACCW	NSHFASAHTPFYINTK[N-term]N-term(43.01839)_2	CLB	1	415864
F17_VACCW	NSHFASAHTPFYINTK[N-term]N-term(43.01839)_3	CLB	1	7.01206e+06
F17_VACCW	QVPFMR_2	CLB	1	4.16007e+08
F17_VACCW	RPSSPSR_2	CLB	1	1.00503e+06
F17_VACCW	TDMLQNMFAANR_2	CLB	1	5.81664e+08
F17_VACCW	TDMLQNMFAANR_3	CLB	1	3.03537e+07
F17_VACCW	TDMLQNMFAANR[3]M+15.9949_2	CLB	1	5.51634e+07
F17_VACCW	TDMLQNMFAANR[3]M+15.9949_3	CLB	1	2.70091e+06
F17_VACCW	TDMLQNMFAANR[3]M+15.9949|[7]M+15.9949_2	CLB	1	4.12327e+06
F17_VACCW	TDMLQNMFAANR[3]M+15.9949|[7]M+15.9949_3	CLB	1	160881
F17_VACCW	TDMLQNMFAANR[7]M+15.9949_2	CLB	1	2.17702e+07
F17_VACCW	TDMLQNMFAANR[7]M+15.9949_3	CLB	1	1.24514e+06
F17_VACCW	TVECEGSK[4]C+57.0215_2	CLB	1	684518
F17_VACCW	VDKPSSPACER[9]C+57.0215_2	CLB	1	4.04543e+08
F17_VACCW	VDKPSSPACER[9]C+57.0215_3	CLB	1	9.21469e+08
A25_VACCW	AILYSQPK_2	CLB	1	1.13832e+07
A25_VACCW	ILDDEIR_2	CLB	1	3.99751e+06
A25_VACCW	ILQDFLATSR_2	CLB	1	3.69682e+07
A25_VACCW	YNIVLNPPK_2	CLB	1	18270643
VLTF2_VACCW	DGVYGSCYFK[7]C+57.0215_2	CLB	1	183920
VLTF2_VACCW	DSLASMVK_2	CLB	1	129193
VLTF2_VACCW	EEALACILPK[6]C+57.0215_2	CLB	1	261999
VLTF2_VACCW	ENSQIIDISLR_2	CLB	1	203561
VLTF2_VACCW	GGEVGYFCSK[8]C+57.0215_2	CLB	1	751047
VLTF2_VACCW	ISLLPLVFYEDK_2	CLB	1	2.62921e+06
VLTF2_VACCW	SMADVSIK_2	CLB	1	170148
VLTF2_VACCW	VINTINLLR_2	CLB	1	1.63056e+06
G9_VACCW	CNTSVNNLQMDK[1]C+57.0215_2	CLB	1	NA
G9_VACCW	ECWDPECSNANVNFLLTR[2]C+57.0215|[7]C+57.0215_2	CLB	1	312038
G9_VACCW	ECWDPECSNANVNFLLTR[2]C+57.0215|[7]C+57.0215_3	CLB	1	217643
G9_VACCW	EMIDYILR_2	CLB	1	1.22483e+06
G9_VACCW	FSTVPVNR_2	CLB	1	6.41695e+06
G9_VACCW	LEESLK_2	CLB	1	133099
G9_VACCW	LLEYVHIGPLAK_2	CLB	1	1.03176e+06
G9_VACCW	LLEYVHIGPLAK_3	CLB	1	4.38012e+06
G9_VACCW	LSCGLSNSDR[3]C+57.0215_2	CLB	1	506970
G9_VACCW	LVNTGPGGLSALLR_2	CLB	1	2.14156e+06
G9_VACCW	LVNTGPGGLSALLR_3	CLB	1	47084
G9_VACCW	MHDVIAPAK_2	CLB	1	254411
G9_VACCW	MHDVIAPAK[1]M+15.9949_2	CLB	1	40309.4
G9_VACCW	MQTLCSK[5]C+57.0215_2	CLB	1	528818
G9_VACCW	NICHQWIGSAFNR[3]C+57.0215_3	CLB	1	1.72328e+06
G9_VACCW	NYNNLGLCNIVR[8]C+57.0215_2	CLB	1	1.52789e+06
G9_VACCW	TVEGQQSLINLYNK_2	CLB	1	3.09436e+06
G9_VACCW	TVEGQQSLINLYNK_3	CLB	1	206324
L1_VACCW	ALMQLTTK_2	CLB	1	837104
L1_VACCW	CDIEIGNFYIR[1]C+57.0215_2	CLB	1	454548
L1_VACCW	DFENYVK_2	CLB	1	1.33914e+06
L1_VACCW	ENVHWTTYMDTFFR_3	CLB	1	199000
L1_VACCW	LEQEANASAQTK_2	CLB	1	441539
L1_VACCW	QNHGCNLTVK[5]C+57.0215_2	CLB	1	169659
L1_VACCW	QNHGCNLTVK[5]C+57.0215_3	CLB	1	609744
L1_VACCW	QTCNSSAVVDNK[3]C+57.0215_2	CLB	1	1.1176e+06
L3_VACCW	AVGFPLLK_2	CLB	1	2.685e+07
L3_VACCW	EENGDFINIR_2	CLB	1	557699
L3_VACCW	EYCNDGYLSPAYYMLK[3]C+57.0215_2	CLB	1	7.50779e+06
L3_VACCW	EYCNDGYLSPAYYMLK[3]C+57.0215_3	CLB	1	233748
L3_VACCW	EYCNDGYLSPAYYMLK[3]C+57.0215|[14]M+15.9949_2	CLB	1	325327
L3_VACCW	FNDQNR_2	CLB	1	12413.6
L3_VACCW	FNNDIPKPKPR_3	CLB	1	798872
L3_VACCW	GIYSNEFCFDLVSIPR[8]C+57.0215_2	CLB	1	117768
L3_VACCW	GIYSNEFCFDLVSIPR[8]C+57.0215_3	CLB	1	14764.4
L3_VACCW	GYEHSNYFFEWLIK_2	CLB	1	63415.6
L3_VACCW	GYEHSNYFFEWLIK_3	CLB	1	864386
L3_VACCW	ISHGSMLYFEQFK_2	CLB	1	NA
L3_VACCW	ISHGSMLYFEQFK_3	CLB	1	2.48659e+06
L3_VACCW	ISHGSMLYFEQFK[6]M+15.9949_3	CLB	1	2.01167e+06
L3_VACCW	LCAYEK[2]C+57.0215_2	CLB	1	9.50757e+06
L3_VACCW	LLEPGTLVYVPK_2	CLB	1	6.47051e+06
L3_VACCW	LQPNQPPK_2	CLB	1	1.51004e+07
L3_VACCW	NHISLLTK_2	CLB	1	5.30825e+06
L3_VACCW	QTMDILK_2	CLB	1	2.18974e+06
L3_VACCW	QVDDEEMSCWSELSSLVR[7]M+15.9949|[9]C+57.0215_2	CLB	1	312211
L3_VACCW	QVDDEEMSCWSELSSLVR[7]M+15.9949|[9]C+57.0215_3	CLB	1	124896
L3_VACCW	QVDDEEMSCWSELSSLVR[9]C+57.0215_2	CLB	1	1.74645e+06
L3_VACCW	QVDDEEMSCWSELSSLVR[9]C+57.0215_3	CLB	1	571318
L3_VACCW	SQSSTIIV_2	CLB	1	56.446
L3_VACCW	TDVTNDNIDK_2	CLB	1	1.54524e+07
L3_VACCW	TNLPQSCYLNFIHGHETIAR[7]C+57.0215_3	CLB	1	3.39365e+06
L3_VACCW	TNLPQSCYLNFIHGHETIAR[7]C+57.0215_4	CLB	1	1.05386e+07
J1_VACCW	FTDFQDFK_2	CLB	1	2.76879e+06
J1_VACCW	LEAVGHCYESLSEEYR[7]C+57.0215_3	CLB	1	1.38607e+06
J1_VACCW	NIAFSNVMDILK_2	CLB	1	2.1784e+06
J1_VACCW	VPIVTDGR_2	CLB	1	3.69162e+06
MCE_VACCW	CPFPDQWIK[1]C+57.0215_2	CLB	1	2.89437e+06
MCE_VACCW	DFYIPHGNK_2	CLB	1	5.04061e+06
MCE_VACCW	DFYIPHGNK_3	CLB	1	5.82965e+06
MCE_VACCW	DHFYNLGVIIK_2	CLB	1	1.07077e+06
MCE_VACCW	DHFYNLGVIIK_3	CLB	1	398537
MCE_VACCW	DVTLVTR_2	CLB	1	2.97508e+06
MCE_VACCW	FLNIPTTSTEK_2	CLB	1	1.49663e+07
MCE_VACCW	FVDEEYLR_2	CLB	1	3.62474e+06
MCE_VACCW	HGILDGATVVYIGSAPGTHIR_3	CLB	1	2.23016e+06
MCE_VACCW	IILISDVR_2	CLB	1	5.94416e+06
MCE_VACCW	LLLGELFFLSK_2	CLB	1	3.39284e+06
MCE_VACCW	LLSIYTGENMR_2	CLB	1	6.55886e+06
MCE_VACCW	LLSIYTGENMR[10]M+15.9949_2	CLB	1	356109
MCE_VACCW	LPYQGQLK_2	CLB	1	103022
MCE_VACCW	MLQPFAPSYSAEMR_2	CLB	1	2.52291e+06
MCE_VACCW	MLQPFAPSYSAEMR[1]M+15.9949_2	CLB	1	416329
MCE_VACCW	MLQPFAPSYSAEMR[13]M+15.9949_2	CLB	1	111060
MCE_VACCW	MYYLNK_2	CLB	1	1.4308e+06
MCE_VACCW	VLFLQQSIFR_2	CLB	1	1.35369e+07
MCE_VACCW	VSHEPIQR_2	CLB	1	1.28634e+06
J5_VACCW	LPYYCWYEPCK[5]C+57.0215|[10]C+57.0215_2	CLB	1	219389
J5_VACCW	VATENIAVR_2	CLB	1	197561
H2_VACCW	AIVGVQAAK_2	CLB	1	180738
H2_VACCW	DDIFEFK_2	CLB	1	172845
H2_VACCW	NTVNDWK_2	CLB	1	396723
H2_VACCW	TTLSVNACNLEYVR[8]C+57.0215_2	CLB	1	897708
H2_VACCW	TYLPQAIR_2	CLB	1	2.6776e+06
H2_VACCW	VDPSAQQFCQYLIK[9]C+57.0215_2	CLB	1	6.02888e+06
H7_VACCW	THASSIAEQLACVDIIK[12]C+57.0215_3	CLB	1	395311
A27_VACCW	AAMISLAK_2	CLB	1	2.39375e+07
A27_VACCW	AAMISLAK[3]M+15.9949_2	CLB	1	1.88295e+06
A27_VACCW	ADEDDNEETLK_2	CLB	1	2.05742e+07
A27_VACCW	FEQIEK_2	CLB	1	3.7285e+07
A27_VACCW	IDVQTGR_2	CLB	1	1.48727e+06
A27_VACCW	ITNVTTK_2	CLB	1	348483
A27_VACCW	LENHAETLR_2	CLB	1	2.06395e+07
A27_VACCW	LENHAETLR_3	CLB	1	5.12604e+07
A27_VACCW	LTNLEK_2	CLB	1	2.54751e+07
A27_VACCW	MDGTLFPGDDDLAIPATEFFSTK[N-term]N-term(43.01839)_2	CLB	1	206464
A27_VACCW	MDGTLFPGDDDLAIPATEFFSTK[N-term]N-term(43.01839)_3	CLB	1	584599
A27_VACCW	MDGTLFPGDDDLAIPATEFFSTK[N-term]N-term(43.01839)|[1]M+15.9949_2	CLB	1	170121
A27_VACCW	MDGTLFPGDDDLAIPATEFFSTK[N-term]N-term(43.01839)|[1]M+15.9949_3	CLB	1	577290
A27_VACCW	NDEVLFR_2	CLB	1	1.10588e+07
I3_VACCW	AIITPVVFYR_2	CLB	1	422578
I3_VACCW	EVVANVIGLSGDSER_2	CLB	1	622146
I3_VACCW	SDGYFLK_2	CLB	1	258138
I3_VACCW	SIEGELESLSK_2	CLB	1	247842
I3_VACCW	VETSPRPTASSDSLQTCAGVIEYAK[17]C+57.0215_3	CLB	1	201583
I7_VACCW	AIDFSQMDLK_2	CLB	1	1.55157e+07
I7_VACCW	AIDFSQMDLK[7]M+15.9949_2	CLB	1	405848
I7_VACCW	CVIYDK[1]C+57.0215_2	CLB	1	280735
I7_VACCW	ELTDELK_2	CLB	1	1.13937e+07
I7_VACCW	FDAFMNK_2	CLB	1	2.16938e+06
I7_VACCW	FFECTFGAK[4]C+57.0215_2	CLB	1	2.21844e+06
I7_VACCW	FLNSLAIHEK_2	CLB	1	2.0608e+06
I7_VACCW	FLNSLAIHEK_3	CLB	1	4.41257e+06
I7_VACCW	FLTNCNGYVVEK[5]C+57.0215_2	CLB	1	7.08603e+06
I7_VACCW	GAWMSNR_2	CLB	1	2.83982e+06
I7_VACCW	GIHTGENPK_2	CLB	1	68170.6
I7_VACCW	HILSYILK_2	CLB	1	5.83209e+06
I7_VACCW	HSVLDNTNCDIDVLFR[9]C+57.0215_2	CLB	1	302877
I7_VACCW	HSVLDNTNCDIDVLFR[9]C+57.0215_3	CLB	1	2.51331e+06
I7_VACCW	IDDLSR_2	CLB	1	9.27065e+06
I7_VACCW	SILFNLHDLSLDITETDNAGLK_3	CLB	1	152768
I7_VACCW	SINVICDK[6]C+57.0215_2	CLB	1	9.68169e+06
I7_VACCW	VYTFFK_2	CLB	1	2.97902e+06
I7_VACCW	YTDLVISK_2	CLB	1	1.71654e+07
NPH2_VACCW	CITNTEINSFDEYILR[1]C+57.0215_2	CLB	1	206434
NPH2_VACCW	CITNTEINSFDEYILR[1]C+57.0215_3	CLB	1	121869
NPH2_VACCW	DSFSLAVFPVIK_2	CLB	1	4.92709e+06
NPH2_VACCW	DSFSLAVFPVIK_3	CLB	1	42850.6
NPH2_VACCW	EAILSLNLR_2	CLB	1	364560
NPH2_VACCW	EIFSAWISHRPVVLTGGTGVGK_3	CLB	1	1.49132e+06
NPH2_VACCW	EIFSAWISHRPVVLTGGTGVGK_4	CLB	1	2.29192e+06
NPH2_VACCW	EYIDSFDISTETWNK_2	CLB	1	409916
NPH2_VACCW	GLLEAGNSLQIFSNSVGK_2	CLB	1	866969
NPH2_VACCW	GLLEAGNSLQIFSNSVGK_3	CLB	1	99143.2
NPH2_VACCW	IDSEFLHNYILYANK_3	CLB	1	1.33357e+06
NPH2_VACCW	IPLASLTPK_2	CLB	1	3.60193e+06
NPH2_VACCW	ISEVFIHNK_2	CLB	1	539371
NPH2_VACCW	ISEVFIHNK_3	CLB	1	897837
NPH2_VACCW	LHSNTILK_2	CLB	1	428836
NPH2_VACCW	LPYDMYIIHGK_3	CLB	1	160794
NPH2_VACCW	LYVLSPILAEELDNFER_2	CLB	1	305365
NPH2_VACCW	LYVLSPILAEELDNFER_3	CLB	1	143047
NPH2_VACCW	MAYIEEEK_2	CLB	1	35489.1
NPH2_VACCW	MAYIEEEK[1]M+15.9949_2	CLB	1	NA
NPH2_VACCW	MIEYAK_2	CLB	1	243283
NPH2_VACCW	NLPDIFFFPNCVNVFSYK[11]C+57.0215_2	CLB	1	745340
NPH2_VACCW	NLPDIFFFPNCVNVFSYK[11]C+57.0215_3	CLB	1	311045
NPH2_VACCW	NVTHIYDMGK_2	CLB	1	354827
NPH2_VACCW	NVTHIYDMGK_3	CLB	1	404791
NPH2_VACCW	QYIYSEHTISFECYSFLK[13]C+57.0215_3	CLB	1	120322
NPH2_VACCW	TDTIGVLGNK_2	CLB	1	1.18602e+06
NPH2_VACCW	VFLPNPAFIHIPGDTLFK_3	CLB	1	5.31069e+06
NPH2_VACCW	VFVPAPFGGSQEFISK_2	CLB	1	3.86013e+06
NPH2_VACCW	VFVPAPFGGSQEFISK_3	CLB	1	448069
NPH2_VACCW	VLDGSPISLR_2	CLB	1	1.42097e+06
NPH2_VACCW	VLDIDEILEK_2	CLB	1	1.1849e+06
NPH2_VACCW	VNPGTYVYFYDLSYMK_2	CLB	1	479972
NPH2_VACCW	VNPGTYVYFYDLSYMK_3	CLB	1	111371
NPH2_VACCW	VSPPSLGKPAHINLTAK_4	CLB	1	162479
NPH2_VACCW	WHNAHVVK_2	CLB	1	148163
NPH2_VACCW	YGIVFSTHK_3	CLB	1	68586.4
NPH2_VACCW	YGSIPEELINK_2	CLB	1	2.16714e+06
NPH2_VACCW	YSQDEFSNMSK_2	CLB	1	1.23079e+06
M1_VACCW	ASTISWMMK_2	CLB	1	282881
M1_VACCW	FGDSPLTLLIK_2	CLB	1	2.31589e+06
M1_VACCW	FVEELLHR_2	CLB	1	1.0652e+06
M1_VACCW	GYSPNETDDDGNYPLHIASK_3	CLB	1	2.65996e+06
M1_VACCW	HLMSDNPK_2	CLB	1	271056
M1_VACCW	IMSIGFEAR_2	CLB	1	1313.11
M1_VACCW	INLLVQYGAK_2	CLB	1	2.66206e+06
M1_VACCW	INNSVDEEGCGPLLACTDPSER[10]C+57.0215|[16]C+57.0215_3	CLB	1	492979
M1_VACCW	IVAMLLTHGADPNACDK[15]C+57.0215_2	CLB	1	268005
M1_VACCW	IVAMLLTHGADPNACDK[15]C+57.0215_3	CLB	1	2.24379e+06
M1_VACCW	IVAMLLTHGADPNACDK[4]M+15.9949|[15]C+57.0215_3	CLB	1	50929.1
M1_VACCW	LGISPSKPDHDGNTPLHIVCSK[20]C+57.0215_4	CLB	1	18147.3
M1_VACCW	LGISPSKPDHDGNTPLHIVCSK[20]C+57.0215_5	CLB	1	188410
M1_VACCW	LNNPVILSK_2	CLB	1	1.51877e+06
M1_VACCW	MAVEVGSIR_2	CLB	1	286891
M1_VACCW	MAVEVGSIR[1]M+15.9949_2	CLB	1	20452.1
M1_VACCW	NLDVFR_2	CLB	1	1.26915e+06
M1_VACCW	NMLQAIEPSGNNYHILHAYCGIK[20]C+57.0215_4	CLB	1	607780
M1_VACCW	NVDIIDLLLPSTDVNK_2	CLB	1	2.00613e+06
M1_VACCW	NVDIIDLLLPSTDVNK_3	CLB	1	221213
M1_VACCW	QYDSTDFK_2	CLB	1	428231
M1_VACCW	TLSPAHLINK_2	CLB	1	512328
M1_VACCW	TLSPAHLINK_3	CLB	1	1.12753e+06
M1_VACCW	TPLYYLSGTDDEVIER_2	CLB	1	1.12118e+06
M1_VACCW	TPLYYLSGTDDEVIER_3	CLB	1	NA
M1_VACCW	YFTSYK_2	CLB	1	921385
SPI2_VACCW	VTGSYNLVDTLVK_2	CLB	1	158471
DNLI_VACCW	DVMVEIPNR_2	CLB	1	2558.74
DNLI_VACCW	EIIENASK_2	CLB	1	458256
DNLI_VACCW	ESTHLNDLVNLTK_3	CLB	1	439446
DNLI_VACCW	IPEWLVVNK_2	CLB	1	129048
DNLI_VACCW	IYIPDFVVEDPK_2	CLB	1	414301
DNLI_VACCW	IYNMNDK_2	CLB	1	99527.9
DNLI_VACCW	LCCDIYHASGYK[2]C+57.0215|[3]C+57.0215_3	CLB	1	22330.5
DNLI_VACCW	LLLPGLDDR_2	CLB	1	874262
DNLI_VACCW	LLTDIASVCTCNDLK[9]C+57.0215|[11]C+57.0215_2	CLB	1	9030.61
DNLI_VACCW	LYSIIFK_2	CLB	1	356627
DNLI_VACCW	VLQDQLTMVK_2	CLB	1	298329
DNLI_VACCW	YVLNAISPNAYDVFR_2	CLB	1	383564
A16_VACCW	DYLLGDSDSVAK_2	CLB	1	1.95333e+06
A16_VACCW	FAEESYTYYYETSPGEIKPK_3	CLB	1	5.30603e+06
A16_VACCW	FCLIDGMSIDHCSSFIVPEFAK[2]C+57.0215|[12]C+57.0215_3	CLB	1	456113
A16_VACCW	FRPGSLIYYQNEVTPEYIK_3	CLB	1	7.66456e+06
A16_VACCW	GAAVTLNR[N-term]N-term(43.01839)_2	CLB	1	2187.58
A16_VACCW	HATDYIASGQR_2	CLB	1	1.89643e+06
A16_VACCW	HATDYIASGQR_3	CLB	1	1.24434e+06
A16_VACCW	IAPGIADIR_2	CLB	1	3.72575e+06
A16_VACCW	IFNNNYK_2	CLB	1	973669
A16_VACCW	IIRPDYFTFGDTALYVFCNDHK[18]C+57.0215_3	CLB	1	557573
A16_VACCW	IIRPDYFTFGDTALYVFCNDHK[18]C+57.0215_4	CLB	1	3.67541e+06
A16_VACCW	NCWCANYPK[2]C+57.0215|[4]C+57.0215_2	CLB	1	1.0424e+06
A16_VACCW	NDPGNPNCLEWLR[8]C+57.0215_2	CLB	1	2.54753e+06
A16_VACCW	NSQAELTSNCTR[10]C+57.0215_2	CLB	1	392463
A16_VACCW	QYVLIHGEPCSSFK[10]C+57.0215_2	CLB	1	33988.8
A16_VACCW	QYVLIHGEPCSSFK[10]C+57.0215_3	CLB	1	1.87147e+06
A16_VACCW	TEHCDDFMTGFCR[4]C+57.0215|[12]C+57.0215_3	CLB	1	532187
A16_VACCW	TTSAVGDVHPGEPVVK_3	CLB	1	3.94827e+06
A16_VACCW	VCWLHECTDESR[2]C+57.0215|[7]C+57.0215_2	CLB	1	217658
A16_VACCW	VCWLHECTDESR[2]C+57.0215|[7]C+57.0215_3	CLB	1	1.15904e+06
A16_VACCW	WLYYNQDVQR_2	CLB	1	2.73949e+06
A16_VACCW	YCSEFIR[2]C+57.0215_2	CLB	1	1.63768e+06
A16_VACCW	YMELGFNYPEYNR_2	CLB	1	1.01925e+06
A16_VACCW	YVGCTINVNSLALK[4]C+57.0215_2	CLB	1	19890.9
A18_VACCW	GFYASPSVK_2	CLB	1	724087
A18_VACCW	HLTNDAFCK[8]C+57.0215_2	CLB	1	654597
A18_VACCW	HQESDPTSVCTTSSR[10]C+57.0215_2	CLB	1	NA
A18_VACCW	HQESDPTSVCTTSSR[10]C+57.0215_3	CLB	1	185595
A18_VACCW	HYDLFILDESHTYNLMNNTAVTR_4	CLB	1	116617
A18_VACCW	IISLSVDK_2	CLB	1	190289
A18_VACCW	ISIDGVSSLLK_2	CLB	1	366179
A18_VACCW	ITSINPTNAPK_2	CLB	1	1.61085e+06
A18_VACCW	IYCNSIINIAK[3]C+57.0215_2	CLB	1	402473
A18_VACCW	LLSVDEPR_2	CLB	1	466736
A18_VACCW	LYPLQR_2	CLB	1	283738
A18_VACCW	NQLILNTLVEEFK_2	CLB	1	662351
A18_VACCW	TIYAVDSFFEPYSTDNIR_2	CLB	1	607014
A18_VACCW	TIYAVDSFFEPYSTDNIR_3	CLB	1	224543
A18_VACCW	TQSPDVLIVVSR_2	CLB	1	749745
A18_VACCW	TQVEAVGLEHK_2	CLB	1	204698
A18_VACCW	TQVEAVGLEHK_3	CLB	1	591117
A18_VACCW	TSLVFETLTTTDNK_2	CLB	1	1.40464e+06
A18_VACCW	TSLVFETLTTTDNK_3	CLB	1	92438.8
A18_VACCW	TVICVPNK[4]C+57.0215_2	CLB	1	680043
A18_VACCW	TVYVFPNTSIK_2	CLB	1	222010
A18_VACCW	VVSEVVSNMR_2	CLB	1	653502
A18_VACCW	VVSEVVSNMR[9]M+15.9949_2	CLB	1	243.583
A18_VACCW	YHIYTEK_2	CLB	1	321110
G1_VACCW	CLVVSTK[1]C+57.0215_2	CLB	1	900273
G1_VACCW	DIIVIYPNFSK_2	CLB	1	1.41781e+06
G1_VACCW	DMLVNR_2	CLB	1	491719
G1_VACCW	DNFSLSSIR_2	CLB	1	1.6707e+06
G1_VACCW	DSTLEFSK_2	CLB	1	664105
G1_VACCW	DTQQHPIVVLDATNDGLIK_2	CLB	1	657332
G1_VACCW	DTQQHPIVVLDATNDGLIK_3	CLB	1	7.15904e+06
G1_VACCW	ELENEYYFR_2	CLB	1	2.24584e+06
G1_VACCW	GDVENFSSLK_2	CLB	1	1.61907e+06
G1_VACCW	GEAILQISQCQR[10]C+57.0215_2	CLB	1	2076.22
G1_VACCW	GLIYSMEFTNLLSK_2	CLB	1	595645
G1_VACCW	HSFSADDIQAIMESDSFLK_3	CLB	1	218697
G1_VACCW	IDMIDNLNIVR_2	CLB	1	655345
G1_VACCW	IFINDR_2	CLB	1	1.63286e+06
G1_VACCW	IFLNDR_2	CLB	1	1.63286e+06
G1_VACCW	ISGSNIVIFVK_2	CLB	1	3.12659e+06
G1_VACCW	IVMTPSPFYTVMVK_2	CLB	1	769739
G1_VACCW	IVMTPSPFYTVMVK_3	CLB	1	5470.44
G1_VACCW	LGPGTLDFFK_2	CLB	1	3.18018e+06
G1_VACCW	LTSNEIFIR_2	CLB	1	2.66777e+06
G1_VACCW	MIVLPNK_2	CLB	1	881611
G1_VACCW	MIVLPNK[1]M+15.9949_2	CLB	1	53238.2
G1_VACCW	NEVFHCMDILTFLSGGDLYNGGR[6]C+57.0215_3	CLB	1	230239
G1_VACCW	QDISLK_2	CLB	1	278327
G1_VACCW	QTFGSLPACPEIIPSSIPVSTNGK[9]C+57.0215_3	CLB	1	119310
G1_VACCW	SINSATESDAIR_2	CLB	1	2.24524e+06
G1_VACCW	SSFVCGIVR[5]C+57.0215_2	CLB	1	5.18141e+06
G1_VACCW	SYMSFWCK[3]M+15.9949|[7]C+57.0215_2	CLB	1	NA
G1_VACCW	SYMSFWCK[7]C+57.0215_2	CLB	1	803957
G1_VACCW	TSLVEMMWDLK_2	CLB	1	588730
I1_VACCW	AEFEDQLVFNSISAR[N-term]N-term(43.01839)_2	CLB	1	1.36851e+06
I1_VACCW	AYFTAK_2	CLB	1	1.49219e+06
I1_VACCW	DESIQLDEK_2	CLB	1	1.48787e+06
I1_VACCW	DESSIYVILK_2	CLB	1	124930
I1_VACCW	DNIISR_2	CLB	1	581356
I1_VACCW	DSMYVIPDELIDVLK_2	CLB	1	829058
I1_VACCW	DSMYVIPDELIDVLK[3]M+15.9949_2	CLB	1	119769
I1_VACCW	ELVLTDVEK_2	CLB	1	2.24994e+06
I1_VACCW	FQESFYEDIAEFVK_2	CLB	1	144672
I1_VACCW	HSMLTNAISSR_2	CLB	1	1.39778e+06
I1_VACCW	HSMLTNAISSR[3]M+15.9949_2	CLB	1	154440
I1_VACCW	IASILSLETVK_2	CLB	1	2.73201e+06
I1_VACCW	INEMVDELVTR[4]M+15.9949_2	CLB	1	144772
I1_VACCW	IPVDLVK_2	CLB	1	2.26174e+06
I1_VACCW	LYDYFTR_2	CLB	1	2.23739e+06
I1_VACCW	MGAFMYTK_2	CLB	1	283664
I1_VACCW	SSPLYIDISDVK_2	CLB	1	1.7356e+06
I1_VACCW	VVECLTVPNITISSNAE[4]C+57.0215_2	CLB	1	658078
P4A_VACCW	AMLYIIR_2	CLB	1	1.35585e+08
P4A_VACCW	AMLYIIR[2]M+15.9949_2	CLB	1	2.22675e+07
P4A_VACCW	DLIAMENLK_2	CLB	1	1.40886e+08
P4A_VACCW	DLIAMENLK[5]M+15.9949_2	CLB	1	1.22668e+07
P4A_VACCW	DNNMLVSQALNSVANR_2	CLB	1	1.03103e+08
P4A_VACCW	DNNMLVSQALNSVANR_3	CLB	1	5.0411e+07
P4A_VACCW	DNNMLVSQALNSVANR[4]M+15.9949_2	CLB	1	1.92931e+07
P4A_VACCW	DNNMLVSQALNSVANR[4]M+15.9949_3	CLB	1	1.56782e+07
P4A_VACCW	DPQNAAVNVTVALPNVQFVDINR_2	CLB	1	54257.9
P4A_VACCW	DPQNAAVNVTVALPNVQFVDINR_3	CLB	1	741143
P4A_VACCW	DVINAPIK_2	CLB	1	1.72822e+08
P4A_VACCW	DYQSYR_2	CLB	1	1.84043e+07
P4A_VACCW	EVVMAYVGIK_2	CLB	1	1.35585e+07
P4A_VACCW	EVVMAYVGIK[4]M+15.9949_2	CLB	1	904127
P4A_VACCW	FDDAYNIADAAR_2	CLB	1	1.36467e+08
P4A_VACCW	FDDAYNIADAAR_3	CLB	1	123551
P4A_VACCW	FFINFFNLLAK_2	CLB	1	5.19286e+07
P4A_VACCW	FFQLLR_2	CLB	1	4.41325e+07
P4A_VACCW	FIESGDITGEDIFCAMPYNILDR[14]C+57.0215_3	CLB	1	75152.9
P4A_VACCW	FIGGYIKPDGSDSMDVLAEK_2	CLB	1	1.37611e+07
P4A_VACCW	FIGGYIKPDGSDSMDVLAEK_3	CLB	1	1.72534e+08
P4A_VACCW	FIGGYIKPDGSDSMDVLAEK_4	CLB	1	15297.6
P4A_VACCW	FIGGYIKPDGSDSMDVLAEK[14]M+15.9949_2	CLB	1	531332
P4A_VACCW	FIGGYIKPDGSDSMDVLAEK[14]M+15.9949_3	CLB	1	1.27452e+07
P4A_VACCW	GSPYYIR_2	CLB	1	2.19263e+07
P4A_VACCW	GYFEHMK_2	CLB	1	5.7761e+07
P4A_VACCW	GYFEHMK[6]M+15.9949_2	CLB	1	2.4936e+06
P4A_VACCW	HYGVNLNTLPLPNVDLTTMPTYK_2	CLB	1	476675
P4A_VACCW	HYGVNLNTLPLPNVDLTTMPTYK_3	CLB	1	4.15879e+07
P4A_VACCW	HYGVNLNTLPLPNVDLTTMPTYK_4	CLB	1	111564
P4A_VACCW	HYGVNLNTLPLPNVDLTTMPTYK[19]M+15.9949_3	CLB	1	2.61124e+06
P4A_VACCW	IDDAQITTDDLVK_2	CLB	1	6.00188e+08
P4A_VACCW	IDDAQITTDDLVK_3	CLB	1	6.6579e+06
P4A_VACCW	ILSMINYYNEMSR_2	CLB	1	7.90133e+07
P4A_VACCW	ILSMINYYNEMSR_3	CLB	1	928588
P4A_VACCW	ILSMINYYNEMSR[11]M+15.9949_2	CLB	1	7.80569e+06
P4A_VACCW	ILSMINYYNEMSR[11]M+15.9949_3	CLB	1	35012.5
P4A_VACCW	ILSMINYYNEMSR[4]M+15.9949_2	CLB	1	1.11895e+07
P4A_VACCW	ILSMINYYNEMSR[4]M+15.9949|[11]M+15.9949_2	CLB	1	1.11871e+06
P4A_VACCW	IVNGVLSR_2	CLB	1	2.70304e+07
P4A_VACCW	IVSTVLPHLCLDYK[10]C+57.0215_2	CLB	1	6.80565e+07
P4A_VACCW	IVSTVLPHLCLDYK[10]C+57.0215_3	CLB	1	3.00686e+08
P4A_VACCW	LGINYLIDTTSR_2	CLB	1	4.17452e+08
P4A_VACCW	LGINYLIDTTSR_3	CLB	1	927053
P4A_VACCW	LMADKPHETAIK_2	CLB	1	718260
P4A_VACCW	LMADKPHETAIK_3	CLB	1	1.663e+07
P4A_VACCW	LMADKPHETAIK[2]M+15.9949_2	CLB	1	NA
P4A_VACCW	LMADKPHETAIK[2]M+15.9949_3	CLB	1	2.23109e+06
P4A_VACCW	LTDTEYR_2	CLB	1	9.63094e+07
P4A_VACCW	LVDFFPDIPVNNNIVLHTR_2	CLB	1	1.82996e+06
P4A_VACCW	LVDFFPDIPVNNNIVLHTR_3	CLB	1	8.40722e+07
P4A_VACCW	LVDFFPDIPVNNNIVLHTR_4	CLB	1	1.26153e+06
P4A_VACCW	MALLFK_2	CLB	1	8.67298e+07
P4A_VACCW	MALLFK[1]M+15.9949_2	CLB	1	2.31705e+07
P4A_VACCW	NLATSIYTIER_2	CLB	1	6.3803e+08
P4A_VACCW	NLATSIYTIER_3	CLB	1	988002
P4A_VACCW	NLNMTDGDSVSFDDE_2	CLB	1	3.23173e+07
P4A_VACCW	NLNMTDGDSVSFDDE[4]M+15.9949_2	CLB	1	1.32613e+06
P4A_VACCW	QDELQAAISK_2	CLB	1	1.65284e+08
P4A_VACCW	QDFDNLIGVR_2	CLB	1	8.00311e+07
P4A_VACCW	QYITIQDRPR_2	CLB	1	1.8826e+07
P4A_VACCW	QYITIQDRPR_3	CLB	1	8.07447e+07
P4A_VACCW	QYIVATLMK_2	CLB	1	3.31649e+07
P4A_VACCW	QYIVATLMK[8]M+15.9949_2	CLB	1	1.95807e+06
P4A_VACCW	SIMGSNNISIISIRPR_2	CLB	1	2.27789e+06
P4A_VACCW	SIMGSNNISIISIRPR_3	CLB	1	2.4199e+07
P4A_VACCW	SIMGSNNISIISIRPR_4	CLB	1	84427.6
P4A_VACCW	SIMGSNNISIISIRPR[3]M+15.9949_2	CLB	1	73745.3
P4A_VACCW	SIMGSNNISIISIRPR[3]M+15.9949_3	CLB	1	3.75471e+06
P4A_VACCW	SIMHIGLSETGFMR_2	CLB	1	2.61662e+06
P4A_VACCW	SIMHIGLSETGFMR_3	CLB	1	8.88845e+06
P4A_VACCW	SIMHIGLSETGFMR[13]M+15.9949_3	CLB	1	1.31937e+06
P4A_VACCW	SIMHIGLSETGFMR[3]M+15.9949_3	CLB	1	985522
P4A_VACCW	SIMHIGLSETGFMR[3]M+15.9949|[13]M+15.9949_3	CLB	1	95138.6
P4A_VACCW	SISSMTIR_2	CLB	1	3.92979e+07
P4A_VACCW	SISSMTIR[5]M+15.9949_2	CLB	1	1.80927e+06
P4A_VACCW	SIVTLDQLEDSEYLFR_2	CLB	1	1.37977e+06
P4A_VACCW	SIVTLDQLEDSEYLFR_3	CLB	1	1.50776e+07
P4A_VACCW	SMFWDGMDYEEYK_2	CLB	1	1.50377e+07
P4A_VACCW	SMFWDGMDYEEYK[2]M+15.9949_2	CLB	1	3.49445e+06
P4A_VACCW	SMFWDGMDYEEYK[2]M+15.9949|[7]M+15.9949_2	CLB	1	253437
P4A_VACCW	SMFWDGMDYEEYK[7]M+15.9949_2	CLB	1	1.34361e+06
P4A_VACCW	SYSLIRPK_2	CLB	1	1.36198e+08
P4A_VACCW	TTFVHPFDILLNNSLGSVTK_2	CLB	1	2.38189e+07
P4A_VACCW	TTFVHPFDILLNNSLGSVTK_3	CLB	1	4.06766e+08
P4A_VACCW	TTFVHPFDILLNNSLGSVTK_4	CLB	1	207736
P4A_VACCW	TVTNLISETLK_2	CLB	1	1.74182e+08
P4A_VACCW	TVTNLISETLK_3	CLB	1	1462.87
P4A_VACCW	VCDQLK[2]C+57.0215_2	CLB	1	3.22952e+07
P4A_VACCW	VCLLPR[2]C+57.0215_2	CLB	1	6.62378e+07
P4A_VACCW	VDIYYNGNK_2	CLB	1	2148.15
P4A_VACCW	VFTDISMSLYK_2	CLB	1	1.77476e+08
P4A_VACCW	VFTDISMSLYK_3	CLB	1	990.932
P4A_VACCW	VFTDISMSLYK[7]M+15.9949_2	CLB	1	1.97257e+07
P4A_VACCW	YFYAGSPEGEETIICDSEPISILDR[15]C+57.0215_3	CLB	1	581431
P4A_VACCW	YPDLNFDNTYLFNILYK_2	CLB	1	219586
P4A_VACCW	YQSLIPR_2	CLB	1	3.32247e+07
VPK1_VACCW	ASNIVLDQIDK_2	CLB	1	1.06122e+06
VPK1_VACCW	GGFGSIYTTNDNNYVVK_2	CLB	1	437568
VPK1_VACCW	HVGLITCK[7]C+57.0215_2	CLB	1	231079
VPK1_VACCW	LGADLDAVIR_2	CLB	1	161323
VPK1_VACCW	LYLVDYGLVSK_2	CLB	1	1.36665e+06
VPK1_VACCW	MNFQGLVLTDNCK[N-term]N-term(43.01839)|[12]C+57.0215_2	CLB	1	77443.8
VPK1_VACCW	NCALVSATK[2]C+57.0215_2	CLB	1	85714.6
VPK1_VACCW	NQWVVGPLIGK_2	CLB	1	773941
VPK1_VACCW	SINVEYR_2	CLB	1	136518
VPK1_VACCW	WLGGILPWTK_2	CLB	1	220260
VPK1_VACCW	YVNNTATLLMTSLQYAPR_3	CLB	1	178098
N1_VACCW	LMLLDELVDDGDVCTLIK[14]C+57.0215_2	CLB	1	27095
N1_VACCW	LNQPVNNIEDAK_2	CLB	1	3.20751e+06
N1_VACCW	MTLSDGPLLDR[1]M+15.9949_2	CLB	1	NA
C6_VACCW	ADSFSLESDSIK_2	CLB	1	483016
C6_VACCW	AMETFK_2	CLB	1	NA
C6_VACCW	DINAMSFDGFIR_2	CLB	1	37440.1
C6_VACCW	SLQTIASK_2	CLB	1	1026.79
C5_VACCW	YLNNENLK_2	CLB	1	59570.6
C2_VACCW	HNIVVIK_2	CLB	1	NA
DUT_VACCW	GDQGFGSTGLR_2	CLB	1	32991.4
K4_VACCW	EIPEYSLE_2	CLB	1	3.10483e+06
K4_VACCW	ELGIAIFNNR_2	CLB	1	1.44815e+06
K4_VACCW	LFIVPDADPPIPYSR_2	CLB	1	2.53334e+06
K4_VACCW	LLISCWQR[5]C+57.0215_2	CLB	1	1.20225e+06
K4_VACCW	LQMAGVEVR_2	CLB	1	1.1982e+06
K4_VACCW	LQMAGVEVR[3]M+15.9949_2	CLB	1	158906
K4_VACCW	MNPDNTIAVITETIPIGMQFDK[N-term]N-term(43.01839)|[1]M+15.9949_3	CLB	1	4.76975e+06
K4_VACCW	NFYPSYYNTDHPLSINVSGVPHSVFIASAPQQLCTMER[34]C+57.0215_4	CLB	1	965611
K4_VACCW	NINIEVK_2	CLB	1	1.19935e+06
K4_VACCW	QCTNDIYCDEIQPEK[2]C+57.0215|[8]C+57.0215_2	CLB	1	8.00842e+06
K4_VACCW	QQLEDIFMR_2	CLB	1	4.63248e+06
K4_VACCW	TNDLTALLSCIR[10]C+57.0215_2	CLB	1	765332
K4_VACCW	VYLSTFNMWR_2	CLB	1	1.87887e+06
K4_VACCW	YIDITNILGGVLHTK_2	CLB	1	225208
K4_VACCW	YIDITNILGGVLHTK_3	CLB	1	2.09513e+06
K4_VACCW	YMVTDK_2	CLB	1	2.00164e+06
K4_VACCW	YMVTDK[2]M+15.9949_2	CLB	1	78102.4
K4_VACCW	YSYELYDTSPTK_2	CLB	1	1.01185e+07
K3_VACCW	GYIDVNYK_2	CLB	1	NA
ETF2_VACCW	ACDTSIPEFGSYEDVDNNIIK[2]C+57.0215_2	CLB	1	339741
ETF2_VACCW	ACDTSIPEFGSYEDVDNNIIK[2]C+57.0215_3	CLB	1	367847
ETF2_VACCW	ALYLTPYDYIDEK_2	CLB	1	1.12997e+07
ETF2_VACCW	CCAGDDIVR[1]C+57.0215|[2]C+57.0215_2	CLB	1	631920
ETF2_VACCW	DDIIIYSHK_2	CLB	1	263099
ETF2_VACCW	DDIIIYSHK_3	CLB	1	211040
ETF2_VACCW	ETSGYHIVR_2	CLB	1	1.13971e+06
ETF2_VACCW	ETSGYHIVR_3	CLB	1	3.0286e+06
ETF2_VACCW	FNNIFR_2	CLB	1	1.43944e+06
ETF2_VACCW	HILLTLR_2	CLB	1	914985
ETF2_VACCW	ISIILAK_2	CLB	1	679081
ETF2_VACCW	ISNNFYK_2	CLB	1	1.90044e+06
ETF2_VACCW	IVSPYILNFGK_2	CLB	1	7.62594e+06
ETF2_VACCW	KPIIINYLDPGMK_3	CLB	1	6142.59
ETF2_VACCW	KPIIINYLDPGMK[12]M+15.9949_3	CLB	1	29344.4
ETF2_VACCW	LFNEDLSSK_2	CLB	1	5.40588e+06
ETF2_VACCW	LFTDLVSDIDTQMER_2	CLB	1	1.65264e+06
ETF2_VACCW	LSILLAK_2	CLB	1	679081
ETF2_VACCW	NNLEYSYVDNTIFNPFVYTQK_2	CLB	1	442217
ETF2_VACCW	NNLEYSYVDNTIFNPFVYTQK_3	CLB	1	1.77605e+06
ETF2_VACCW	NVIASDAVAK_2	CLB	1	3.7708e+06
ETF2_VACCW	QTIQTPIQSDAGMVLTTDGFYIDGK_2	CLB	1	110257
ETF2_VACCW	QTIQTPIQSDAGMVLTTDGFYIDGK_3	CLB	1	914215
ETF2_VACCW	SHLNIQQPEIVK_2	CLB	1	591594
ETF2_VACCW	SHLNIQQPEIVK_3	CLB	1	2.27839e+06
ETF2_VACCW	SPIYYFLR_2	CLB	1	2.10088e+06
ETF2_VACCW	STFSSCVHQIDVEK[6]C+57.0215_2	CLB	1	NA
ETF2_VACCW	STFSSCVHQIDVEK[6]C+57.0215_3	CLB	1	6.42868e+06
ETF2_VACCW	TTSDIIQFVNEDK_2	CLB	1	8.64123e+06
ETF2_VACCW	TTSDIIQFVNEDK_3	CLB	1	1388.3
ETF2_VACCW	VETVYWSR_2	CLB	1	1.72476e+06
ETF2_VACCW	VGFLNIFHDMR_2	CLB	1	124108
ETF2_VACCW	VGFLNIFHDMR_3	CLB	1	2.41869e+06
ETF2_VACCW	VGFLNIFHDMR[10]M+15.9949_3	CLB	1	15117.3
ETF2_VACCW	VHLATPINSR_2	CLB	1	430958
ETF2_VACCW	VHLATPINSR_3	CLB	1	1.05003e+06
ETF2_VACCW	VQDLDINYK_2	CLB	1	5.07094e+06
ETF2_VACCW	YCIPCCFLHDQSHR[2]C+57.0215|[5]C+57.0215|[6]C+57.0215_3	CLB	1	1.99638e+06
ETF2_VACCW	YCIPCCFLHDQSHR[2]C+57.0215|[5]C+57.0215|[6]C+57.0215_4	CLB	1	3.02818e+06
ETF2_VACCW	YFSPLFK_2	CLB	1	5.87514e+06
ETF2_VACCW	YIVSPQLVLQVGK_2	CLB	1	5.4193e+06
ETF2_VACCW	YVISEAK_2	CLB	1	2.48181e+06
ETF2_VACCW	YVTFTK_2	CLB	1	3.38571e+06
ETF2_VACCW	YYPNSGR_2	CLB	1	789719
RP30_VACCW	AADEPPLVR_2	CLB	1	2.78584e+07
RP30_VACCW	DVSYNDYFNVLDEK_2	CLB	1	1.2029e+07
RP30_VACCW	DVSYNDYFNVLDEK_3	CLB	1	12811.6
RP30_VACCW	GVEYNIDK_2	CLB	1	9.41493e+06
RP30_VACCW	NKPSIATNLEYK_2	CLB	1	1.32935e+07
RP30_VACCW	NKPSIATNLEYK_3	CLB	1	1.6619e+07
RP30_VACCW	NLNVTTQSIHENK_2	CLB	1	1.39794e+07
RP30_VACCW	NLNVTTQSIHENK_3	CLB	1	2.25242e+07
RP30_VACCW	NNIGIEYSK_2	CLB	1	1.54831e+07
RP30_VACCW	NTTPMMIQTR_2	CLB	1	6.3226e+06
RP30_VACCW	NTTPMMIQTR[5]M+15.9949_2	CLB	1	477153
RP30_VACCW	NTTPMMIQTR[5]M+15.9949|[6]M+15.9949_2	CLB	1	9403.54
RP30_VACCW	NTTPMMIQTR[6]M+15.9949_2	CLB	1	474969
RP30_VACCW	QHFKPPK_2	CLB	1	890441
RP30_VACCW	SNIEETK_2	CLB	1	8186.74
RP30_VACCW	TLCDMIK[3]C+57.0215_2	CLB	1	1.13627e+07
RP30_VACCW	TLCDMIK[3]C+57.0215|[5]M+15.9949_2	CLB	1	47245.8
RP30_VACCW	YNTPCPNCK[5]C+57.0215|[8]C+57.0215_2	CLB	1	NA
E2_VACCW	IDSIPGLK_2	CLB	1	39612.6
E2_VACCW	TVAPLDLISTITK_2	CLB	1	155495
E2_VACCW	VLCFDSLENSAFK[3]C+57.0215_2	CLB	1	136027
E3_VACCW	ALYDLQR_2	CLB	1	344817
E3_VACCW	GANPVTVINEYCQITR[12]C+57.0215_2	CLB	1	2.96314e+06
E3_VACCW	GANPVTVINEYCQITR[12]C+57.0215_3	CLB	1	742295
E3_VACCW	IYIDER_2	CLB	1	3.39576e+06
E3_VACCW	LLGYVIIR_2	CLB	1	1.57137e+06
E3_VACCW	QLNMEK_2	CLB	1	539152
E3_VACCW	SAMVYSSDDIPPR_2	CLB	1	61798.3
E3_VACCW	SFDDVIPAK_2	CLB	1	4.10275e+06
E3_VACCW	SNAEIVCEAIK[7]C+57.0215_2	CLB	1	4.47459e+06
E3_VACCW	TIGIEGATAAQLTR_2	CLB	1	6.1641e+06
E3_VACCW	TIGIEGATAAQLTR_3	CLB	1	8645.05
E6_VACCW	CQIFNEDTSYYVK[1]C+57.0215_2	CLB	1	3.00991e+06
E6_VACCW	DMEIIFLK_2	CLB	1	505741
E6_VACCW	DNLYHVEEFLDK_2	CLB	1	107543
E6_VACCW	DNLYHVEEFLDK_3	CLB	1	6793.91
E6_VACCW	DVLANTNFFVFIHMVR_3	CLB	1	4578.3
E6_VACCW	DYIFPGDK_2	CLB	1	2.09227e+06
E6_VACCW	EYNTYLFLHESDPMVIENGILK_3	CLB	1	791182
E6_VACCW	EYNTYLFLHESDPMVIENGILK[14]M+15.9949_3	CLB	1	145766
E6_VACCW	FLEVAK_2	CLB	1	1.67389e+06
E6_VACCW	HAFDAPTLYVK_2	CLB	1	3.14447e+06
E6_VACCW	HAFDAPTLYVK_3	CLB	1	1.41169e+06
E6_VACCW	HAITMYDK_2	CLB	1	1.63443e+06
E6_VACCW	HAITMYDK[5]M+15.9949_2	CLB	1	30782.7
E6_VACCW	ILSYIYSEIK_2	CLB	1	4.43442e+06
E6_VACCW	IMSLFSTSAADIK_2	CLB	1	4.46474e+06
E6_VACCW	IMSLFSTSAADIK[2]M+15.9949_2	CLB	1	NA
E6_VACCW	INLFSK_2	CLB	1	164611
E6_VACCW	IVHSNLTETFR_2	CLB	1	1.42302e+06
E6_VACCW	IVHSNLTETFR_3	CLB	1	4.90597e+06
E6_VACCW	LGLVLDDYK_2	CLB	1	1.84399e+06
E6_VACCW	LLIWAYLSK_2	CLB	1	89849.8
E6_VACCW	LNLFSK_2	CLB	1	164611
E6_VACCW	LVYIFEPEK_2	CLB	1	2.81507e+06
E6_VACCW	MINHLK_2	CLB	1	286580
E6_VACCW	NPSILPSLIK_2	CLB	1	177750
E6_VACCW	NYLSFSNTIQSYK_2	CLB	1	5.02942e+06
E6_VACCW	TFNEDLFR_2	CLB	1	5.41753e+06
E6_VACCW	VNNFTLNHVLALK_2	CLB	1	908705
E6_VACCW	VNNFTLNHVLALK_3	CLB	1	3.81526e+06
E6_VACCW	VVVQIDPEYFDNER_2	CLB	1	7.47987e+06
E6_VACCW	VVVQIDPEYFDNER_3	CLB	1	356.306
E6_VACCW	VYEAVLR_2	CLB	1	1.94984e+06
E6_VACCW	YFISFYK_2	CLB	1	6042.34
E6_VACCW	YILQLIR_2	CLB	1	1.53043e+06
E6_VACCW	YLIYTVENNIDFLK_2	CLB	1	2.04863e+06
E6_VACCW	YLIYTVENNIDFLK_3	CLB	1	52028.7
E6_VACCW	YLVSNFPQHVITK_2	CLB	1	1.6298e+06
E6_VACCW	YLVSNFPQHVITK_3	CLB	1	5.58938e+06
E6_VACCW	YYLDGQLAR_2	CLB	1	4.9445e+06
PAP1_VACCW	CIIDENNR[1]C+57.0215_2	CLB	1	16047.4
PAP1_VACCW	DIFVSLVK_2	CLB	1	1.21081e+06
PAP1_VACCW	DMLNSMNVAVIDK_2	CLB	1	533531
PAP1_VACCW	DYFSFK_2	CLB	1	800822
PAP1_VACCW	FITGNNIILSK_2	CLB	1	615055
PAP1_VACCW	HGFINIEK_2	CLB	1	1.65133e+06
PAP1_VACCW	HNVSSLVK_2	CLB	1	2.13389e+06
PAP1_VACCW	IIETYLGR_2	CLB	1	3.41519e+06
PAP1_VACCW	ILSYFSK_2	CLB	1	1.2323e+06
PAP1_VACCW	IPIYSHTER_2	CLB	1	NA
PAP1_VACCW	IPIYSHTER_3	CLB	1	8093.51
PAP1_VACCW	ISYNVTSMEELAR_2	CLB	1	1.21949e+06
PAP1_VACCW	ITVFNK_2	CLB	1	1.24191e+06
PAP1_VACCW	IVTVTTK_2	CLB	1	1.41305e+06
PAP1_VACCW	LMEEYLR_2	CLB	1	467799
PAP1_VACCW	MATMLEYVR_2	CLB	1	343964
PAP1_VACCW	MFSQIDR_2	CLB	1	204879
PAP1_VACCW	NYMVIK_2	CLB	1	16831.8
PAP1_VACCW	QCLSDLLNSMMNR[2]C+57.0215_2	CLB	1	79287.2
PAP1_VACCW	QCLSDLLNSMMNR[2]C+57.0215_3	CLB	1	9884.02
PAP1_VACCW	QDTMNVVPK_2	CLB	1	362244
PAP1_VACCW	QTQTYNIGK_2	CLB	1	354950
PAP1_VACCW	VPSVNEYHMLK_2	CLB	1	241453
PAP1_VACCW	VPSVNEYHMLK_3	CLB	1	1.09993e+06
PAP1_VACCW	YTHGIVFDGK_2	CLB	1	329874
PAP1_VACCW	YTHGIVFDGK_3	CLB	1	646652
E8_VACCW	DINHPNLSR_2	CLB	1	800396
E8_VACCW	DINHPNLSR_3	CLB	1	1.66833e+06
E8_VACCW	ENYIFTGPVPIGIK_2	CLB	1	5.87998e+06
E8_VACCW	ENYIFTGPVPIGIK_3	CLB	1	38534
E8_VACCW	FDDVYK_2	CLB	1	3.40101e+06
E8_VACCW	GLSRPLMK_2	CLB	1	1.23555e+06
E8_VACCW	GLSRPLMK[7]M+15.9949_2	CLB	1	32168.7
E8_VACCW	GPIPVYEEK_2	CLB	1	1.95945e+06
E8_VACCW	ILDQETFFSR_2	CLB	1	9.87808e+06
E8_VACCW	ITPAVEYLMDK_2	CLB	1	3.25408e+06
E8_VACCW	ITPAVEYLMDK[9]M+15.9949_2	CLB	1	19908.6
E8_VACCW	NTQFDITK_2	CLB	1	379083
E8_VACCW	SPSDYETLANISTILYFTK_2	CLB	1	61668.1
E8_VACCW	YANLDASDYYPISLGLLK_2	CLB	1	2.48401e+06
E8_VACCW	YANLDASDYYPISLGLLK_3	CLB	1	234691
E8_VACCW	YMHQTGDYKPLFSR_3	CLB	1	30185.5
E8_VACCW	YVSYLR_2	CLB	1	NA
E8_VACCW	YVYTDNAK_2	CLB	1	1.92364e+06
F1_VACCW	LATISFITELGR_2	CLB	1	216881
F1_VACCW	STNILDYLSTER_2	CLB	1	549415
F1_VACCW	SYIDIINIYCDK[10]C+57.0215_2	CLB	1	442736
F3_VACCW	LLLIGGFYR_2	CLB	1	22485.8
F7_VACCW	NLNDLDESEAR_2	CLB	1	391196
F7_VACCW	SDINTLDIK_2	CLB	1	143126
F7_VACCW	VEFGPLYMINEEK_2	CLB	1	93687.9
F8_VACCW	FTNEEMCLK[7]C+57.0215_2	CLB	1	231064
F8_VACCW	IISYNPPPK_2	CLB	1	1.35979e+07
F8_VACCW	LQQEQEQLRPR_2	CLB	1	208489
F8_VACCW	LQQEQEQLRPR_3	CLB	1	1.83937e+06
F8_VACCW	TPPSYEEIAK_2	CLB	1	349767
F8_VACCW	YGHSFNVK_2	CLB	1	227425
F9_VACCW	IYVPPIIENR_2	CLB	1	379227
F9_VACCW	LAQHSIPTNVTCAIHIGEVIGQFK[12]C+57.0215_3	CLB	1	732145
F9_VACCW	LAQHSIPTNVTCAIHIGEVIGQFK[12]C+57.0215_4	CLB	1	1.88246e+06
F9_VACCW	NCNAYAEVNNIIDIQK[2]C+57.0215_2	CLB	1	568121
F9_VACCW	NCNAYAEVNNIIDIQK[2]C+57.0215_3	CLB	1	205897
F9_VACCW	TLYNLFIDSYLQK_2	CLB	1	1.28462e+06
RP35_VACCW	DTNSVTMVDKPTELK_2	CLB	1	17376.6
RP35_VACCW	DTNSVTMVDKPTELK_3	CLB	1	701280
RP35_VACCW	EENSIVVELEPSLATFIK_2	CLB	1	312630
RP35_VACCW	EENSIVVELEPSLATFIK_3	CLB	1	167188
RP35_VACCW	EMGFLVYLK_2	CLB	1	300732
RP35_VACCW	ETLLHVFQEYR_3	CLB	1	1.69433e+06
RP35_VACCW	LTFLDVEVFNR_2	CLB	1	599196
RP35_VACCW	QGFNNLVK_2	CLB	1	413914
RP35_VACCW	TIIDPDFVFR_2	CLB	1	725965
RP35_VACCW	VDVELFIK_2	CLB	1	626673
A26_VACCW	INIEVEDDVIDDDDYNPKPTPIPEPHPRPPFPR_5	CLB	1	635583
A26_VACCW	LEHHIETLGQYAVILAR_4	CLB	1	207360
A26_VACCW	LINDSTDVQHIHFGFR_3	CLB	1	733855
A26_VACCW	LINDSTDVQHIHFGFR_4	CLB	1	1.47599e+06
A26_VACCW	LLPVEEPDPVK_2	CLB	1	270935
A26_VACCW	NGYDYVEFNK_2	CLB	1	57169.5
A26_VACCW	SMIDETWDK_2	CLB	1	304674
A26_VACCW	SPLGAPMQWLTQYYILK_2	CLB	1	170622
ATI_VACCW	DTLSVVR_2	CLB	1	3878.71
ATI_VACCW	ENATEISR_2	CLB	1	170889
ATI_VACCW	EYSDVEPDYK_2	CLB	1	174633
ATI_VACCW	ISTLESEIAK_2	CLB	1	739440
ATI_VACCW	LTDCIESGGGNLTEISR[4]C+57.0215_2	CLB	1	539275
ATI_VACCW	LTELNAELSDK_2	CLB	1	460480
ATI_VACCW	MEVTNLIEK[N-term]N-term(43.01839)_2	CLB	1	196073
ATI_VACCW	NQEDTQEVDALR_2	CLB	1	424667
ATI_VACCW	STINGEQIK_2	CLB	1	77804.2
ATI_VACCW	TAIGIADYQLVINK_2	CLB	1	229106
ATI_VACCW	TAIGIADYQLVINK_3	CLB	1	12387.3
ATI_VACCW	VLLLTPEVASLR_2	CLB	1	1.2626e+06
A31_VACCW	GMSFVFYKPK_3	CLB	1	99374.1
A31_VACCW	LGSSIDR_2	CLB	1	36901.5
A31_VACCW	TSFYNCNDSITK[6]C+57.0215_2	CLB	1	141758
A31_VACCW	YLSGGGIYHDDLVVLGK_3	CLB	1	455345
A34_VACCW	DYWVSLK_2	CLB	1	843030
A34_VACCW	HCYLDTNIK[2]C+57.0215_2	CLB	1	1.84507e+06
A34_VACCW	HCYLDTNIK[2]C+57.0215_3	CLB	1	121432
A34_VACCW	LPRPDTR_2	CLB	1	256080
A34_VACCW	MSTDNAVYQCR[1]M+15.9949|[10]C+57.0215_2	CLB	1	14946.1
A34_VACCW	MSTDNAVYQCR[10]C+57.0215_2	CLB	1	602729
A34_VACCW	STQSVLCVK[7]C+57.0215_2	CLB	1	8.41384e+06
A34_VACCW	VLFSIFYK_2	CLB	1	1.06964e+06
A34_VACCW	WLDINNDK_2	CLB	1	1.25453e+06
A37_VACCW	EQILYGR_2	CLB	1	370499
A37_VACCW	GPTTILVVK_2	CLB	1	255509
A37_VACCW	IISDEINR_2	CLB	1	331065
A37_VACCW	ISNFIANNDCR[10]C+57.0215_2	CLB	1	356448
A37_VACCW	MEIFPVFGISK[N-term]N-term(43.01839)_2	CLB	1	226144
A37_VACCW	NILTFPIDHAVIISPLSK_3	CLB	1	489844
A37_VACCW	YINSSIEQDTLIHVCNLEHPFDLVYK[15]C+57.0215_4	CLB	1	154908
A37_VACCW	YYIDTEHQK_2	CLB	1	91438.5
A37_VACCW	YYIDTEHQK_3	CLB	1	226324
KBTB1_VACCW	INPALWSAHNK_3	CLB	1	63044.5
KBTB1_VACCW	LYVGGGISDDVR_2	CLB	1	63498.1
B8_VACCW	NDFVSFWVK_2	CLB	1	69229.8
IL1BP_VACCW	IYMTDK_2	CLB	1	27795.5
B18_VACCW	EINIDDIK_2	CLB	1	316462
B18_VACCW	ILTVIPSQDHR_2	CLB	1	121665
B18_VACCW	ILTVIPSQDHR_3	CLB	1	468511
B18_VACCW	NDIVVSR_2	CLB	1	100159
B18_VACCW	NGDCVQGIVR[4]C+57.0215_2	CLB	1	NA
B18_VACCW	TYELGTHDK_2	CLB	1	98143.4
B18_VACCW	YGIDLYCGILYAK[7]C+57.0215_2	CLB	1	739716
B18_VACCW	YLCTVTTK[3]C+57.0215_2	CLB	1	237634
SODL_VACCW	AVCIIDHDNIR[N-term]N-term(43.01839)|[3]C+57.0215_2	CLB	1	8.71248e+06
SODL_VACCW	GVIYFEPVHGK_2	CLB	1	1.37694e+06
SODL_VACCW	GVIYFEPVHGK_3	CLB	1	4.16433e+06
SODL_VACCW	IIHFLTINENGV_2	CLB	1	2.83564e+07
SODL_VACCW	LACGVIGISYINEK[3]C+57.0215_2	CLB	1	2.14256e+06
SODL_VACCW	LACGVIGISYINEK[3]C+57.0215_3	CLB	1	34174.9
SODL_VACCW	SGTYSLIIHR_2	CLB	1	35726.3
SODL_VACCW	SGTYSLIIHR_3	CLB	1	1.98453e+06
SODL_VACCW	VLGSVIGLK_2	CLB	1	4.08845e+06
SODL_VACCW	YGDISQGCDSIGSPEIFIGNIFVNR[8]C+57.0215_3	CLB	1	482992
3BHS_VACCW	AVYAVTGGAGFLGR[N-term]N-term(43.01839)_2	CLB	1	511336
3BHS_VACCW	ISNTTFEVR_2	CLB	1	341754
3BHS_VACCW	KPSLLNNYTLK_3	CLB	1	153193
3BHS_VACCW	LYTCCLRPTGIYGEGDK[4]C+57.0215|[5]C+57.0215_3	CLB	1	377557
3BHS_VACCW	TVDDDAVHSR_2	CLB	1	NA
3BHS_VACCW	VFYEQCK[6]C+57.0215_2	CLB	1	258907
3BHS_VACCW	VIDIVEDPQPITSK_2	CLB	1	449206
3BHS_VACCW	VINYIQCDINDFDK[7]C+57.0215_2	CLB	1	167630
A43_VACCW	IYNVVNIK_2	CLB	1	48212.5
A46_VACCW	HWELTNK_2	CLB	1	127696
A46_VACCW	IVVALSSLVSK_2	CLB	1	216994
A46_VACCW	LILAEYIR_2	CLB	1	153597
A46_VACCW	QYGDIDLLFNEK_2	CLB	1	32638.1
A46_VACCW	VDSDSGLFDFVNFVK_2	CLB	1	79293.8
A46_VACCW	VVDTFISYNR_2	CLB	1	365780
A4_VACCW	AIDQILQLVK_2	CLB	1	1.6188e+08
A4_VACCW	DEAIEIGLK_2	CLB	1	1.39872e+07
A4_VACCW	DLMSNVER_2	CLB	1	3.93364e+07
A4_VACCW	DLMSNVER[3]M+15.9949_2	CLB	1	279153
A4_VACCW	DMHQLQAETNDLVTNVYDAR_2	CLB	1	571987
A4_VACCW	DMHQLQAETNDLVTNVYDAR_3	CLB	1	1.25601e+07
A4_VACCW	DMHQLQAETNDLVTNVYDAR[2]M+15.9949_3	CLB	1	7.13722e+06
A4_VACCW	DNMTVASR_2	CLB	1	416968
A4_VACCW	DNMTVASR[3]M+15.9949_2	CLB	1	471417
A4_VACCW	FSQGLAESSTPK_2	CLB	1	1.65213e+08
A4_VACCW	MDFFNK[N-term]N-term(43.01839)_2	CLB	1	1.10719e+07
A4_VACCW	MDFFNK[N-term]N-term(43.01839)|[1]M+15.9949_2	CLB	1	839986
A4_VACCW	QPIQPLQPTIHITPQPVPTATPAPILLPSSTVPTPKPR_4	CLB	1	1.58861e+06
A4_VACCW	QPIQPLQPTIHITPQPVPTATPAPILLPSSTVPTPKPR_5	CLB	1	230559
A4_VACCW	SQESYYQR_2	CLB	1	5.74064e+07
A4_VACCW	SSIYYSEEK_2	CLB	1	5.30366e+07
A6_VACCW	ASTTENAAYQVLQQNNSFIISTLNK_3	CLB	1	284992
A6_VACCW	DLIVTFR_2	CLB	1	1.04435e+06
A6_VACCW	IIAVFDSK_2	CLB	1	455325
A6_VACCW	IILFQNNDINAQQFANVISK_2	CLB	1	72955.3
A6_VACCW	IILFQNNDINAQQFANVISK_3	CLB	1	422974
A6_VACCW	IITILQDIVNEHDIK_2	CLB	1	123456
A6_VACCW	IITILQDIVNEHDIK_3	CLB	1	1.3524e+06
A6_VACCW	IMEIVSHLR_2	CLB	1	74830.7
A6_VACCW	IMEIVSHLR_3	CLB	1	143859
A6_VACCW	IVTMMK_2	CLB	1	7934.63
A6_VACCW	IYTLIYR_2	CLB	1	709685
A6_VACCW	QLTSNVDVGCLLTDTIESAK[10]C+57.0215_2	CLB	1	108400
A6_VACCW	QLTSNVDVGCLLTDTIESAK[10]C+57.0215_3	CLB	1	44078.4
A6_VACCW	QTGINNVQSLIK_2	CLB	1	1030.63
A6_VACCW	TIISEEYLSK_2	CLB	1	1.63854e+06
A6_VACCW	VCAITPTIEDDK[2]C+57.0215_2	CLB	1	1.14772e+06
A6_VACCW	VLYDEFVTISK_2	CLB	1	1.8272e+06
A6_VACCW	YVLFVK_2	CLB	1	509728
A49R_VACCW	ENILQLSNDIR_2	CLB	1	449347
RP07_VACCW	DISHER_2	CLB	1	234.779
RP07_VACCW	DVLVSVK_2	CLB	1	1.49228e+07
RP07_VACCW	LSTQIEPQR_2	CLB	1	2.5747e+07
RP07_VACCW	NLTVQPLLDIN_2	CLB	1	1.00312e+07
RP07_VACCW	VFQLVCSTCGK[6]C+57.0215|[9]C+57.0215_2	CLB	1	3.26524e+07
VLTF3_VACCW	IFDITSVTK_2	CLB	1	88246
RAP94_VACCW	AYLLDANISPK_2	CLB	1	6.9495e+06
RAP94_VACCW	DEPVFVK_2	CLB	1	1.83166e+06
RAP94_VACCW	DFLDVK_2	CLB	1	869888
RAP94_VACCW	EEISTSLSFNDK_2	CLB	1	233870
RAP94_VACCW	ELTCDEDIK[4]C+57.0215_2	CLB	1	2.33156e+06
RAP94_VACCW	ETILIEIIPK_2	CLB	1	4.25403e+06
RAP94_VACCW	FFDTSTIIVK_2	CLB	1	9.38187e+06
RAP94_VACCW	FGDPMPFEEELIDHEHVQYK_3	CLB	1	82426.6
RAP94_VACCW	FGDPMPFEEELIDHEHVQYK_4	CLB	1	388175
RAP94_VACCW	GDVIVSYK_2	CLB	1	1.9093e+06
RAP94_VACCW	GEELPLSALK_2	CLB	1	2.89107e+06
RAP94_VACCW	GLFFLR_2	CLB	1	477625
RAP94_VACCW	HIGIPISK_2	CLB	1	3.45082e+06
RAP94_VACCW	IDGLSIPIIIK_2	CLB	1	2.64236e+06
RAP94_VACCW	INCYNILR[3]C+57.0215_2	CLB	1	1.54192e+06
RAP94_VACCW	INNFANEFIYYEDGVAYCR[18]C+57.0215_2	CLB	1	771480
RAP94_VACCW	INNFANEFIYYEDGVAYCR[18]C+57.0215_3	CLB	1	670037
RAP94_VACCW	IPFNMK_2	CLB	1	178612
RAP94_VACCW	ISILVNDDVR_2	CLB	1	3.37655e+06
RAP94_VACCW	ITLELR_2	CLB	1	1.19851e+06
RAP94_VACCW	IVAPTPSVEPTDASLK_2	CLB	1	1.44093e+07
RAP94_VACCW	IVAPTPSVEPTDASLK_3	CLB	1	1.65043e+06
RAP94_VACCW	LDIIEIDEPEAWK_2	CLB	1	NA
RAP94_VACCW	LVIFPSHLK_2	CLB	1	1.29216e+06
RAP94_VACCW	LVIFPSHLK_3	CLB	1	3.15536e+06
RAP94_VACCW	LVSIQR_2	CLB	1	3.04231e+06
RAP94_VACCW	NLDQLR_2	CLB	1	2.63186e+06
RAP94_VACCW	NLLPYLEK_2	CLB	1	1.17037e+07
RAP94_VACCW	NSDLVSSFNAELEPEIK_2	CLB	1	9.44847e+06
RAP94_VACCW	NSDLVSSFNAELEPEIK_3	CLB	1	5.00701e+07
RAP94_VACCW	NSDLVSSFNAELEPEIK_4	CLB	1	2.80878e+07
RAP94_VACCW	NSFSEDHNNSLSDWGK_2	CLB	1	NA
RAP94_VACCW	NSFSEDHNNSLSDWGK_3	CLB	1	2.39006e+06
RAP94_VACCW	NTVIVSTFNK_2	CLB	1	1.99781e+06
RAP94_VACCW	QWIDENITR_2	CLB	1	725747
RAP94_VACCW	SALEPNYDVESR_2	CLB	1	2.95673e+06
RAP94_VACCW	SLYITNTLK_2	CLB	1	1.16643e+06
RAP94_VACCW	SYDDFISR_2	CLB	1	2.69811e+06
RAP94_VACCW	TIFLSEPYSYFVHSQR_3	CLB	1	816760
RAP94_VACCW	TVEESTLK_2	CLB	1	1.27396e+06
RAP94_VACCW	VCGINIPIFNLDAADVIK[2]C+57.0215_2	CLB	1	1.30462e+06
RAP94_VACCW	VCGINIPIFNLDAADVIK[2]C+57.0215_3	CLB	1	64847.3
RAP94_VACCW	VDANYFTK_2	CLB	1	3.40156e+06
RAP94_VACCW	VEFAPCEHQIR[6]C+57.0215_2	CLB	1	1.02056e+06
RAP94_VACCW	VEFAPCEHQIR[6]C+57.0215_3	CLB	1	4.45673e+06
RAP94_VACCW	VIIPLLK_2	CLB	1	2.51988e+06
RAP94_VACCW	YLDFAYLCR[8]C+57.0215_2	CLB	1	1.75286e+06
RAP94_VACCW	YVFLYK_2	CLB	1	2.48521e+06
RAP94_VACCW	YVYLENTGK_2	CLB	1	3.03344e+06
RAP94_VACCW	YYYSNSYLYVFR_2	CLB	1	722618
D13_VACCW	DLFINDPFIK_2	CLB	1	297528
D13_VACCW	FGNDVLYSENGPISR_2	CLB	1	121413
D13_VACCW	FGYVPYVGYK_2	CLB	1	311889
D13_VACCW	IFFRPTTITANVSR_3	CLB	1	290737
D13_VACCW	IYNELLTK_2	CLB	1	216507
D13_VACCW	TPFDVEDTFSSLK_2	CLB	1	1.35547e+06
D13_VACCW	VVYSTMDVNHPIYYVQK_3	CLB	1	118655
B7_VACCW	HGHSNTYYSK_3	CLB	1	NA
B7_VACCW	IGSTYIFDR_2	CLB	1	NA
B7_VACCW	IIDMYTIDSSTIQR_2	CLB	1	338251
B7_VACCW	IIDMYTIDSSTIQR_3	CLB	1	219171
B7_VACCW	QYSITAEGK_2	CLB	1	526298
B7_VACCW	YEISMINDDTLLR_2	CLB	1	110585
E7_VACCW	ENAEMILEK_2	CLB	1	NA
E11_VACCW	DFTNVTGVEFIVTETMPCR[18]C+57.0215_2	CLB	1	569267
E11_VACCW	DFTNVTGVEFIVTETMPCR[18]C+57.0215_3	CLB	1	61825.2
E11_VACCW	DIFYFK_2	CLB	1	1.23411e+07
E11_VACCW	FYNGLSL_2	CLB	1	223564
E11_VACCW	GSISIVNNEFYVFDEPLLFVK_2	CLB	1	188339
E11_VACCW	GSISIVNNEFYVFDEPLLFVK_3	CLB	1	184594
E11_VACCW	MELVNIFLETDAGR[N-term]N-term(43.01839)|[1]M+15.9949_2	CLB	1	446938
E11_VACCW	NNHAVISVVTNHK_2	CLB	1	2.92e+06
E11_VACCW	NNHAVISVVTNHK_3	CLB	1	4.35786e+07
E11_VACCW	NTDDVCASELINK[6]C+57.0215_2	CLB	1	2.23203e+07
E11_VACCW	NTDDVCASELINK[6]C+57.0215_3	CLB	1	308440
G2_VACCW	DLILFNLSK_2	CLB	1	89234.8
G2_VACCW	EANDDLIEYLLK_2	CLB	1	29583.2
G3_VACCW	NDEIPTR_2	CLB	1	NA
G3_VACCW	TLLPILLLSK_2	CLB	1	1.76561e+06
GLRX2_VACCW	SLDFTK_2	CLB	1	388332
GLRX2_VACCW	SLVNLEILK_2	CLB	1	338593
I6_VACCW	GIYTYR_2	CLB	1	NA
I6_VACCW	HCFVNSQYTTR[2]C+57.0215_2	CLB	1	96808.8
I6_VACCW	HCFVNSQYTTR[2]C+57.0215_3	CLB	1	135272
I6_VACCW	IVSLLDLPSNVEIK_2	CLB	1	561173
I6_VACCW	LNTILVIAK_2	CLB	1	NA
I6_VACCW	SSFPVPTIK_2	CLB	1	2.37445e+06
I6_VACCW	TFTPLNASPYIPK_2	CLB	1	491140
K7_VACCW	NHVIVFNK_2	CLB	1	270052
K7_VACCW	YYGIDK_2	CLB	1	NA
A17_VACCW	DLFTEEQQQSFMPK_2	CLB	1	2.35598e+06
A17_VACCW	DLFTEEQQQSFMPK[12]M+15.9949_2	CLB	1	78604.1
A30_VACCW	MEDLNEANFSHLLINLSNNK[N-term]N-term(43.01839)_2	CLB	1	174638
A30_VACCW	MEDLNEANFSHLLINLSNNK[N-term]N-term(43.01839)_3	CLB	1	864775
A30_VACCW	SIEQHPVVHHAASAGR_3	CLB	1	1.6284e+06
A30_VACCW	SIEQHPVVHHAASAGR_4	CLB	1	3.76568e+06
C7_VACCW	FIIRPDWSEIDEVK_2	CLB	1	13779.2
C7_VACCW	FIIRPDWSEIDEVK_3	CLB	1	257460
C7_VACCW	GLTVFANNYAVK_2	CLB	1	195495
F6_VACCW	IIDLINNDQIK_2	CLB	1	112818
RP22_VACCW	DPYAVINR_2	CLB	1	3.61463e+06
RP22_VACCW	ILYRPNIPLK_2	CLB	1	1.60004e+06
RP22_VACCW	ILYRPNIPLK_3	CLB	1	9.99614e+06
RP22_VACCW	LDTTETNIVNSVLQTGDGK_2	CLB	1	NA
RP22_VACCW	LDTTETNIVNSVLQTGDGK_3	CLB	1	NA
RP22_VACCW	MLETEIVVK_2	CLB	1	1.40633e+06
RP22_VACCW	MLETEIVVK[1]M+15.9949_2	CLB	1	287892
RP22_VACCW	MNQYNVK[N-term]N-term(43.01839)_2	CLB	1	5.06879
RP22_VACCW	NNMVTGVEIADR_2	CLB	1	2.81891e+06
RP22_VACCW	NNMVTGVEIADR[3]M+15.9949_2	CLB	1	NA
RP22_VACCW	YTTDIEYNDLVTLITVR_2	CLB	1	562362
RP22_VACCW	YTTDIEYNDLVTLITVR_3	CLB	1	262186
RP19_VACCW	FHLDYIIK_2	CLB	1	5.07205e+06
RP19_VACCW	FHLDYIIK_3	CLB	1	4.1951e+06
RP19_VACCW	HIGNHISALK_2	CLB	1	1.48892e+06
RP19_VACCW	HIGNHISALK_3	CLB	1	9.29792e+06
RP19_VACCW	IVESASTHIEDAHSNLK_2	CLB	1	NA
RP19_VACCW	IVESASTHIEDAHSNLK_3	CLB	1	7.51714e+06
RP19_VACCW	IVESASTHIEDAHSNLK_4	CLB	1	4.6503e+06
RP19_VACCW	LPLVSEFSDETMK_2	CLB	1	278117
RP19_VACCW	NGELLSVNDFDK_2	CLB	1	5.76908e+06
RP19_VACCW	QNMLHVIIQEIEEGSCPIVIEK[16]C+57.0215_3	CLB	1	725441
VLTF1_VACCW	GAENIVFNLPVSK_2	CLB	1	667.765
VLTF1_VACCW	LSSYHVVSVDCNK[11]C+57.0215_3	CLB	1	335715
VLTF1_VACCW	TPGNTDAFSR_2	CLB	1	NA
A32_VACCW	LNIDILVNQYSHMK_2	CLB	1	4625.79
A32_VACCW	LNIDILVNQYSHMK_3	CLB	1	62833.6
A32_VACCW	MVLTGGSGSGK_2	CLB	1	69145
A32_VACCW	SAHFLLIFDDVGDK_3	CLB	1	68112.2
A33_VACCW	ESCNGLYYQGSCYILHSDYQLFSDAK[3]C+57.0215|[12]C+57.0215_3	CLB	1	72294.8
A33_VACCW	TTSDYQDSDVSQEVR_2	CLB	1	NA
A33_VACCW	VASSTTQYDHK_2	CLB	1	19479.6
A33_VACCW	VASSTTQYDHK_3	CLB	1	87779.9
A36_VACCW	FSENNPFR_2	CLB	1	64518.8
A36_VACCW	SNPFITELNNK_2	CLB	1	191312
L5_VACCW	ANLACEDDK[5]C+57.0215_2	CLB	1	229545
L5_VACCW	HSLLSVYK_2	CLB	1	7928.41
L5_VACCW	IPDPIDR_2	CLB	1	82562.2
L5_VACCW	SINGSQPVSLNDVLR_2	CLB	1	1.21219e+06
A28_VACCW	EFNATHAAFEYSK_3	CLB	1	1.17868e+06
A28_VACCW	SIGGTPALDR_2	CLB	1	560948
A28_VACCW	VQDVNDTISDVK_2	CLB	1	1.37392e+06
VCP_VACCW	CQSPPSISNGR[1]C+57.0215_2	CLB	1	127006
VCP_VACCW	CTGTGWTLFNQCIK[1]C+57.0215|[12]C+57.0215_2	CLB	1	1.35634e+06
VCP_VACCW	CTGTGWTLFNQCIK[1]C+57.0215|[12]C+57.0215_3	CLB	1	24643.4
VCP_VACCW	LSGSSSSTCSPGNTWKPELPK[9]C+57.0215_3	CLB	1	8.43714e+06
VCP_VACCW	MGPIYAK_2	CLB	1	1.16614e+06
VCP_VACCW	NSVETDANANYNIGDTIEYLCLPGYR[21]C+57.0215_3	CLB	1	718035
VCP_VACCW	SYCELGSTGSMVWNPEAPICESVK[3]C+57.0215|[20]C+57.0215_3	CLB	1	461739
VCP_VACCW	SYSYNDNVDFK_2	CLB	1	1.53103e+06
GLRX1_VACCW	AEEFVQQR[N-term]N-term(43.01839)_2	CLB	1	5.40967e+06
GLRX1_VACCW	DYFEQITGGR_2	CLB	1	4.03623e+06
GLRX1_VACCW	EFKPENELR_2	CLB	1	2.31429e+06
GLRX1_VACCW	EFKPENELR_3	CLB	1	4.13884e+06
GLRX1_VACCW	GAYEIVDIK_2	CLB	1	1.42579e+06
GLRX1_VACCW	NALDILNK_2	CLB	1	6.80784e+06
GLRX1_VACCW	VTIFVK_2	CLB	1	5.79699e+06
GLRX1_VACCW	YTCPFCR[3]C+57.0215|[6]C+57.0215_2	CLB	1	3.99994e+06
TOP1_VACCW	AYMATTILEMVK_2	CLB	1	269587
TOP1_VACCW	ENETVGLLTLK_2	CLB	1	1.07697e+06
TOP1_VACCW	HIEISPDEIVIK_2	CLB	1	281322
TOP1_VACCW	IPTHLTDVVVYEQTWEEALTR_3	CLB	1	2.04759e+06
TOP1_VACCW	LIALTIK_2	CLB	1	467710
TOP1_VACCW	NFLDVVSK_2	CLB	1	1.87378e+06
TOP1_VACCW	QTAEVVGHTPSISK_2	CLB	1	127392
TOP1_VACCW	QTAEVVGHTPSISK_3	CLB	1	931877
TOP1_VACCW	SISPLPSPK_2	CLB	1	1.24059e+06
TOP1_VACCW	TTFDEFLSIVVDHVK_2	CLB	1	829058
TOP1_VACCW	TTFDEFLSIVVDHVK_3	CLB	1	2.84202e+06
TOP1_VACCW	VSHEFVVHK_2	CLB	1	40540.9
TOP1_VACCW	VSHEFVVHK_3	CLB	1	147656
TOP1_VACCW	VYECIK[4]C+57.0215_2	CLB	1	615703
TOP1_VACCW	VYNVMK_2	CLB	1	397874
A21_VACCW	AAYVNYK_2	CLB	1	555803
A21_VACCW	AYSDLFFTT_2	CLB	1	366119
A21_VACCW	DVDTLYCDK[7]C+57.0215_2	CLB	1	2.58159e+06
A21_VACCW	LFSYNFTTSGIK_2	CLB	1	2.15338e+06
A21_VACCW	NFICVDDR[4]C+57.0215_2	CLB	1	2.03123e+06
A21_VACCW	NVPIPCSK[6]C+57.0215_2	CLB	1	17734.5
A19_VACCW	GNTLACAACGSSLK[6]C+57.0215|[9]C+57.0215_2	CLB	1	705456
A19_VACCW	MDSTNVR[N-term]N-term(43.01839)_2	CLB	1	5.13743e+06
A19_VACCW	TTVIDDDDDCMTCSACQSK[10]C+57.0215|[13]C+57.0215|[16]C+57.0215_2	CLB	1	683362
A19_VACCW	VSLDYINTMR_2	CLB	1	377951
G7_VACCW	CHSAHVCNATDFWR[1]C+57.0215|[7]C+57.0215_2	CLB	1	667494
G7_VACCW	CHSAHVCNATDFWR[1]C+57.0215|[7]C+57.0215_3	CLB	1	7.02497e+06
G7_VACCW	CHSAHVCNATDFWR[1]C+57.0215|[7]C+57.0215_4	CLB	1	3.26228e+06
G7_VACCW	CIVQSVLR[1]C+57.0215_2	CLB	1	1.78314e+07
G7_VACCW	DISINSEYIESK_2	CLB	1	2.69746e+07
G7_VACCW	ESVINGIYNCCESNIEIMDK[10]C+57.0215|[11]C+57.0215_2	CLB	1	199708
G7_VACCW	ESVINGIYNCCESNIEIMDK[10]C+57.0215|[11]C+57.0215_3	CLB	1	282567
G7_VACCW	FTILEYLYIMR[10]M+15.9949_2	CLB	1	112424
G7_VACCW	GIDTSNNIAEYIAGLK_2	CLB	1	845535
G7_VACCW	IEEIEK_2	CLB	1	1.08899e+07
G7_VACCW	IEELEK_2	CLB	1	1.08899e+07
G7_VACCW	ILPMIIGEPIIVAGFSGK_2	CLB	1	26593.5
G7_VACCW	LEEIEK_2	CLB	1	1.08899e+07
G7_VACCW	LMELPVK_2	CLB	1	581610
G7_VACCW	LYNSLK_2	CLB	1	63364
G7_VACCW	MLDTSEK_2	CLB	1	5.0172e+06
G7_VACCW	MLDTSEK[1]M+15.9949_2	CLB	1	938847
G7_VACCW	NNGGVVMHINSPFK_2	CLB	1	2.4472e+06
G7_VACCW	NNGGVVMHINSPFK_3	CLB	1	4.15046e+06
G7_VACCW	NNGGVVMHINSPFK[7]M+15.9949_3	CLB	1	368577
G7_VACCW	QIMECSR[3]M+15.9949|[5]C+57.0215_2	CLB	1	108786
G7_VACCW	QIMECSR[5]C+57.0215_2	CLB	1	160606
G7_VACCW	QLCYCPASK[3]C+57.0215|[5]C+57.0215_2	CLB	1	2.11531e+07
G7_VACCW	SIFPANINDK_2	CLB	1	6.71074e+07
G7_VACCW	SMSQELAELLEMK_2	CLB	1	1.68592e+06
G7_VACCW	SMSQELAELLEMK_3	CLB	1	207582
G7_VACCW	SMSQELAELLEMK[12]M+15.9949_2	CLB	1	91219.4
G7_VACCW	SMSQELAELLEMK[12]M+15.9949_3	CLB	1	56465.2
G7_VACCW	STIFDIVSK_2	CLB	1	1.04714e+07
G7_VACCW	TDGAVTSPLTGNNTITTFIPISASDMQK_2	CLB	1	1.7253e+06
G7_VACCW	TDGAVTSPLTGNNTITTFIPISASDMQK_3	CLB	1	1.74008e+07
G7_VACCW	TDGAVTSPLTGNNTITTFIPISASDMQK_4	CLB	1	63546
G7_VACCW	TDGAVTSPLTGNNTITTFIPISASDMQK[26]M+15.9949_3	CLB	1	3.05362e+06
G7_VACCW	TDIVNTTYDFLAR_2	CLB	1	1.41307e+06
G7_VACCW	TDIVNTTYDFLAR_3	CLB	1	84917.1
G7_VACCW	VMANNVK_2	CLB	1	237258
G7_VACCW	YALINLVQYR_2	CLB	1	1.33999e+07
G7_VACCW	YLPEVISTIANSNIIK_2	CLB	1	5.69544e+07
G7_VACCW	YLPEVISTIANSNIIK_3	CLB	1	3.17019e+07
A15_VACCW	LDESIK_2	CLB	1	5.15351e+06
A15_VACCW	SILLVNPSSIDLLK_2	CLB	1	2.4146e+07
A15_VACCW	SILLVNPSSIDLLK_3	CLB	1	359430
A15_VACCW	VIVMPDNR_2	CLB	1	8.83811e+06
A15_VACCW	VIVMPDNR[4]M+15.9949_2	CLB	1	491246
B2_VACCW	GAVLPIPNLVK_2	CLB	1	4422.85
B5_VACCW	LTSTETSFNDK_2	CLB	1	404591
B5_VACCW	SGFTLTGSPSSTCIDGK[13]C+57.0215_2	CLB	1	255154
B5_VACCW	VTFTCDQGYHSSDPNAVCETDK[5]C+57.0215|[18]C+57.0215_3	CLB	1	332698
C22L_VACCW	HNLCPGTYASR[4]C+57.0215_2	CLB	1	206992
C22L_VACCW	HNLCPGTYASR[4]C+57.0215_3	CLB	1	83427.2
C22L_VACCW	LTIESVNALPDIIVFSK_2	CLB	1	1.28662e+06
C22L_VACCW	LTIESVNALPDIIVFSK_3	CLB	1	154978
C22L_VACCW	TNTQCTPCGSGTFTSR[5]C+57.0215|[8]C+57.0215_2	CLB	1	1.36249e+06
PROF_VACCW	FEDAAIVDYK_2	CLB	1	1.16553e+06
PROF_VACCW	IIEDISK_2	CLB	1	2.77913e+06
PROF_VACCW	INPGEIIPLITNR_2	CLB	1	3.72782e+06
PROF_VACCW	INPGEIIPLITNR_3	CLB	1	1.21542e+06
PROF_VACCW	NILKPLIGQK_2	CLB	1	610551
PROF_VACCW	NILKPLIGQK_3	CLB	1	561629
PROF_VACCW	NVLAAIPNR_2	CLB	1	3.5843e+06
PROF_VACCW	THTALIFLMGKPTTSR_2	CLB	1	73745.3
PROF_VACCW	THTALIFLMGKPTTSR_3	CLB	1	3.75471e+06
RP132_VACCW	AILGCAQAK[5]C+57.0215_2	CLB	1	6.35881e+06
RP132_VACCW	DCLIAHGAANTITEVLK[2]C+57.0215_2	CLB	1	1.76611e+06
RP132_VACCW	DCLIAHGAANTITEVLK[2]C+57.0215_3	CLB	1	7.28964e+06
RP132_VACCW	DGYVASSLVGINHNSGPR_2	CLB	1	1.49316e+06
RP132_VACCW	DGYVASSLVGINHNSGPR_3	CLB	1	7.87563e+06
RP132_VACCW	DHMNEIR_2	CLB	1	225017
RP132_VACCW	DNQISFDVSEK_2	CLB	1	5.26412e+06
RP132_VACCW	DSHLIK_2	CLB	1	NA
RP132_VACCW	FGEMER_2	CLB	1	1.56332e+06
RP132_VACCW	FLVPDPK_2	CLB	1	3.91561e+06
RP132_VACCW	GENRPVCFPSSNETSIDTYMQFAK[7]C+57.0215_3	CLB	1	3.25618e+06
RP132_VACCW	GFYMISLLR_2	CLB	1	304881
RP132_VACCW	GFYMISLLR[4]M+15.9949_2	CLB	1	24813.5
RP132_VACCW	GGLDIVTAK_2	CLB	1	6.79951e+06
RP132_VACCW	GINQEDGIIIK_2	CLB	1	8.92327e+06
RP132_VACCW	GTYAVNIHVLTTPGLNHAFSSLLSGK_3	CLB	1	205015
RP132_VACCW	GTYAVNIHVLTTPGLNHAFSSLLSGK_4	CLB	1	737863
RP132_VACCW	HQVEIPLENFNNK_2	CLB	1	499796
RP132_VACCW	HQVEIPLENFNNK_3	CLB	1	181334
RP132_VACCW	IAANCFGQHVTIALMSYK[5]C+57.0215_2	CLB	1	178297
RP132_VACCW	IAANCFGQHVTIALMSYK[5]C+57.0215_3	CLB	1	3.11247e+06
RP132_VACCW	IAANCFGQHVTIALMSYK[5]C+57.0215|[15]M+15.9949_3	CLB	1	426638
RP132_VACCW	ICEYIR[2]C+57.0215_2	CLB	1	836623
RP132_VACCW	IDNGIHLMYPERPIVISK_3	CLB	1	765870
RP132_VACCW	IDNGIHLMYPERPIVISK_4	CLB	1	2.27638e+06
RP132_VACCW	IDTTHVSK_2	CLB	1	495779
RP132_VACCW	ILYDPETDKPYASK_2	CLB	1	3.04184e+06
RP132_VACCW	ILYDPETDKPYASK_3	CLB	1	2.37072e+07
RP132_VACCW	IMIEISNVK_2	CLB	1	2.12451e+06
RP132_VACCW	IMIEISNVK[2]M+15.9949_2	CLB	1	41412.2
RP132_VACCW	INIGAGR_2	CLB	1	3042.31
RP132_VACCW	IPLLIGYGNK_2	CLB	1	7.25618e+06
RP132_VACCW	ISSYEGK_2	CLB	1	NA
RP132_VACCW	ITTWPK_2	CLB	1	2.37301e+06
RP132_VACCW	LDDMTFSDIQK_2	CLB	1	1.86859e+06
RP132_VACCW	LESNGLVR_2	CLB	1	1.62546e+06
RP132_VACCW	LHEILTVK_2	CLB	1	379670
RP132_VACCW	LNAFLESGDAMAR_2	CLB	1	5.13259e+06
RP132_VACCW	LNAFLESGDAMAR_3	CLB	1	27420.9
RP132_VACCW	LNAFLESGDAMAR[11]M+15.9949_2	CLB	1	NA
RP132_VACCW	LNLSPLLTK_2	CLB	1	1.24961e+07
RP132_VACCW	LSDEELSDK_2	CLB	1	6.41346e+06
RP132_VACCW	NDIMNNHK_2	CLB	1	11024.6
RP132_VACCW	NPLDTAK_2	CLB	1	2.00176e+06
RP132_VACCW	NTDSEMDQR_2	CLB	1	NA
RP132_VACCW	QAISCLSSDIR[5]C+57.0215_2	CLB	1	6.45171e+06
RP132_VACCW	QCYEHSNPK[2]C+57.0215_2	CLB	1	NA
RP132_VACCW	QCYEHSNPK[2]C+57.0215_3	CLB	1	51106.8
RP132_VACCW	QYDLCDFPAEFR[5]C+57.0215_2	CLB	1	5.38516e+06
RP132_VACCW	QYDLCDFPAEFR[5]C+57.0215_3	CLB	1	31466.8
RP132_VACCW	RPILGDK_2	CLB	1	702921
RP132_VACCW	RPLLSFK_2	CLB	1	909778
RP132_VACCW	RPPSFYKPLDK_2	CLB	1	237245
RP132_VACCW	RPPSFYKPLDK_3	CLB	1	4.68186e+06
RP132_VACCW	SQLTINEFK_2	CLB	1	1.34599e+06
RP132_VACCW	SVGFYPDQVK_2	CLB	1	4.15508e+06
RP132_VACCW	SYDALATFTVNIFK_2	CLB	1	826613
RP132_VACCW	THPHYSWMQNISIPR_3	CLB	1	1.11584e+06
RP132_VACCW	THPHYSWMQNISIPR_4	CLB	1	1.39433e+06
RP132_VACCW	TLEDDFAR_2	CLB	1	9.96892e+06
RP132_VACCW	VDLKPSFLV_2	CLB	1	1.36755e+07
RP132_VACCW	VFFGPIYYLR_2	CLB	1	1.16539e+07
RP132_VACCW	VFLTQMNAR_2	CLB	1	6.01805e+06
RP132_VACCW	VFLTQMNAR[6]M+15.9949_2	CLB	1	162307
RP132_VACCW	VGINLVEK_2	CLB	1	4.01982e+06
RP132_VACCW	VQVELTDK_2	CLB	1	6.73509e+06
RP132_VACCW	VSLEFIR_2	CLB	1	664204
RP132_VACCW	VTPPDYSPIIASIK_2	CLB	1	7.88093e+06
RP132_VACCW	VTPPDYSPIIASIK_3	CLB	1	592474
RP132_VACCW	VVKPNSFTFSFSSVSPPNVLPTR_3	CLB	1	1.38095e+06
RP132_VACCW	YEMLHNFLPHMNYTPDQLK_3	CLB	1	5689.25
RP132_VACCW	YFETLAHDELENYIGNIR_3	CLB	1	2.80171e+06
RP132_VACCW	YHPSQYLYFCSSDVPER[10]C+57.0215_3	CLB	1	1.2932e+06
RP132_VACCW	YLVPNVIGGVFINK_2	CLB	1	2.15959e+06
RP132_VACCW	YLVPNVIGGVFINK_3	CLB	1	109728
RP132_VACCW	YTDMYK_2	CLB	1	1.0453e+06
RP132_VACCW	YTDMYK[4]M+15.9949_2	CLB	1	NA
A14_VACCW	VSGVIHTNHSDISMN_3	CLB	1	958890
A13_VACCW	DHISSLYNLVK_2	CLB	1	1.43753e+06
A13_VACCW	DHISSLYNLVK_3	CLB	1	414188
A13_VACCW	FVNNLEK_2	CLB	1	305569
P28B_VACCW	ETGASDNCPICR[8]C+57.0215|[11]C+57.0215_2	CLB	1	31204
KTHY_VACCW	GALIVFEGLDK_2	CLB	1	320741
KTHY_VACCW	GASMTLSK_2	CLB	1	146015
KTHY_VACCW	SYESGLPKPDLVIFLESGSK_3	CLB	1	252108
KTHY_VACCW	TYNDHIVNLLFCANR[12]C+57.0215_3	CLB	1	26478.7
VITF3_VACCW	CCHYFDINSDNSNISSR[1]C+57.0215|[2]C+57.0215_3	CLB	1	NA
VITF3_VACCW	ISSEDMFDNIVYNK_2	CLB	1	66322.3
VITF3_VACCW	LVYCDIQLTK[4]C+57.0215_2	CLB	1	257126
VITF3_VACCW	TVHGGTNANYFSGK_3	CLB	1	14860.5
VITF3_VACCW	VDIINHSIVTR_3	CLB	1	14630.4
RUVV_VACCW	DLSQYEYTTVLLER_2	CLB	1	91309.8
RUVV_VACCW	FIYFIK_2	CLB	1	184104
RUVV_VACCW	GFLYHTSAAK_2	CLB	1	37083.8
RUVV_VACCW	GFLYHTSAAK_3	CLB	1	77405
A12_VACCW	CITCKPK[1]C+57.0215|[4]C+57.0215_2	CLB	1	6555.33
A12_VACCW	DGQLEVR_2	CLB	1	5.58222e+06
A12_VACCW	GGNNNLNSQTDVTAGACDTK[17]C+57.0215_2	CLB	1	970488
A12_VACCW	GGNNNLNSQTDVTAGACDTK[17]C+57.0215_3	CLB	1	675044
A12_VACCW	GMVGEINHDLLGIDSVNAGK_2	CLB	1	309295
A12_VACCW	GMVGEINHDLLGIDSVNAGK_3	CLB	1	3.86026e+06
A12_VACCW	GMVGEINHDLLGIDSVNAGK[2]M+15.9949_3	CLB	1	241047
A12_VACCW	INMSSGMR_2	CLB	1	1.06893e+08
A12_VACCW	INMSSGMR[3]M+15.9949_2	CLB	1	1.62678e+06
A12_VACCW	INMSSGMR[3]M+15.9949|[7]M+15.9949_2	CLB	1	250408
A12_VACCW	INMSSGMR[7]M+15.9949_2	CLB	1	6.57012e+06
A12_VACCW	ITPQLK_2	CLB	1	66627.4
A12_VACCW	IVYGTVR_2	CLB	1	5.6692e+06
A12_VACCW	NLLAQIGGDAAVK_2	CLB	1	9.15254e+06
A12_VACCW	NLLAQIGGDAAVK_3	CLB	1	240574
A12_VACCW	SSYDDYIETVNK_2	CLB	1	8.24025e+06
A12_VACCW	TTVTTTSYNAMDGQIVQAVTNAGK_2	CLB	1	940071
A12_VACCW	TTVTTTSYNAMDGQIVQAVTNAGK_3	CLB	1	2.96493e+06
A11_VACCW	ELLISEQR_2	CLB	1	512474
A11_VACCW	NYEITLR_2	CLB	1	443142
A11_VACCW	SSDNLDNFTK_2	CLB	1	420128
A11_VACCW	VQPHTTIIDDTPPPTFR_3	CLB	1	464832
G6_VACCW	DIFLSQNFTDDNR_2	CLB	1	399244
G6_VACCW	IAADTSLTLLGIPYGFGHDR_3	CLB	1	287622
G6_VACCW	IVPLDSFFEGYLSAK_2	CLB	1	680622
G6_VACCW	IVPLDSFFEGYLSAK_3	CLB	1	48688.1
G6_VACCW	LVADCYK[5]C+57.0215_2	CLB	1	160984
O1_VACCW	INQNLIGQR_2	CLB	1	NA
F11_VACCW	DINITHTNITTLLNETAK_3	CLB	1	89069.5
VPK2_VACCW	DIFSDWINGGN_2	CLB	1	178042
VPK2_VACCW	FLYNNLK_2	CLB	1	1.42359e+06
VPK2_VACCW	FVFEATK_2	CLB	1	1.8058e+06
VPK2_VACCW	FVFNER_2	CLB	1	1.7817e+06
VPK2_VACCW	FYPINDDFYHISTGGYGIVFK_3	CLB	1	1.48485e+06
VPK2_VACCW	GNIIIFPLALYSADK_2	CLB	1	235770
VPK2_VACCW	GVANDSSPEYQWMSPHR_3	CLB	1	2.18975e+06
VPK2_VACCW	IDNYVVK_2	CLB	1	1.03446e+06
VPK2_VACCW	IEENDYINSSFFQQK_2	CLB	1	1.89763e+06
VPK2_VACCW	IEENDYINSSFFQQK_3	CLB	1	319155
VPK2_VACCW	LLNYFK_2	CLB	1	5.77025e+06
VPK2_VACCW	LLSHFYPAVINSNINVINYFNR_3	CLB	1	2.16405e+06
VPK2_VACCW	LTFLHTLYK_3	CLB	1	NA
VPK2_VACCW	LYSPMETTAEFTVPK_2	CLB	1	248951
VPK2_VACCW	SALNDFDFSQVAGIINK_2	CLB	1	1.71346e+06
VPK2_VACCW	SALNDFDFSQVAGIINK_3	CLB	1	248404
VPK2_VACCW	TNYEYER_2	CLB	1	451444
VPK2_VACCW	TYPEIEK_2	CLB	1	2.13269e+06
VPK2_VACCW	VSILHPISFLEK_2	CLB	1	1.04643e+06
VPK2_VACCW	VSILHPISFLEK_3	CLB	1	3.8266e+06
VP8_VACCW	ELESYSSSPLQEPIR_2	CLB	2	1.76403e+08
VP8_VACCW	ELESYSSSPLQEPIR_3	CLB	2	1.56312e+07
VP8_VACCW	ENMESASTEYTPIGDNK_2	CLB	2	5.755e+07
VP8_VACCW	ENMESASTEYTPIGDNK_3	CLB	2	3.99524e+06
VP8_VACCW	ENMESASTEYTPIGDNK[3]M+15.9949_2	CLB	2	5.53354e+06
VP8_VACCW	ENMESASTEYTPIGDNK[3]M+15.9949_3	CLB	2	558127
VP8_VACCW	LNAIYGFTNK_2	CLB	2	28551.4
VP8_VACCW	LNAIYGFTNK_3	CLB	2	5095.84
VP8_VACCW	LNDFLGLLECVK[10]C+57.0215_2	CLB	2	1.04724e+08
VP8_VACCW	LNDFLGLLECVK[10]C+57.0215_3	CLB	2	2.96926e+06
VP8_VACCW	NIPLTDIPTK_2	CLB	2	5.67311e+06
VP8_VACCW	NMVIFR_2	CLB	2	4.32096e+07
VP8_VACCW	NMVIFR[2]M+15.9949_2	CLB	2	8.50997e+06
VP8_VACCW	NNLGLGDDK_2	CLB	2	5.71451e+07
VP8_VACCW	QGSSPILCIFETR[8]C+57.0215_2	CLB	2	1.59385e+08
VP8_VACCW	QGSSPILCIFETR[8]C+57.0215_3	CLB	2	576066
VP8_VACCW	SMLSIFNIVPR_2	CLB	2	3.99863e+07
VP8_VACCW	SMLSIFNIVPR_3	CLB	2	587821
VP8_VACCW	SMLSIFNIVPR[2]M+15.9949_2	CLB	2	1.08066e+07
VP8_VACCW	SMLSIFNIVPR[2]M+15.9949_3	CLB	2	124614
VP8_VACCW	YELELIHNENITGAMFTTMYNIR_3	CLB	2	859315
VP8_VACCW	YELELIHNENITGAMFTTMYNIR[15]M+15.9949_3	CLB	2	47097.7
VP8_VACCW	YELELIHNENITGAMFTTMYNIR[15]M+15.9949|[19]M+15.9949_3	CLB	2	31923
VP8_VACCW	YELELIHNENITGAMFTTMYNIR[19]M+15.9949_3	CLB	2	195005
C10_VACCW	FYFNMPK_2	CLB	2	49149.6
C10_VACCW	LVLYAK_2	CLB	2	48533.3
F13_VACCW	CYVGNASFTGGSIHTIK[1]C+57.0215_3	CLB	2	202929
F13_VACCW	DLDTDVVIDK_2	CLB	2	246889
F13_VACCW	DWVSSHSK_2	CLB	2	366853
F13_VACCW	GALIFDK_2	CLB	2	338413
F13_VACCW	IIVLLDER_2	CLB	2	541793
F13_VACCW	LLVGNWDK_2	CLB	2	1.09749e+06
F13_VACCW	LVETLPENMDFR_2	CLB	2	461398
F13_VACCW	MWPFASVPAGAK_2	CLB	2	2980.56
F13_VACCW	MWPFASVPAGAK[N-term]N-term(43.01839)_2	CLB	2	30400.4
F13_VACCW	NLGELQSHCPDINFITVNIDK[9]C+57.0215_3	CLB	2	72537
F13_VACCW	NPIGGVFFTDSPEHLLGYSR_2	CLB	2	NA
F13_VACCW	NPIGGVFFTDSPEHLLGYSR_3	CLB	2	606889
F13_VACCW	NSWLNLCSAACCLPVSTAYHIK[7]C+57.0215|[11]C+57.0215|[12]C+57.0215_3	CLB	2	226452
F13_VACCW	QLVSEAK_2	CLB	2	261450
F13_VACCW	SDHLTTFECFNEIITLAK[9]C+57.0215_2	CLB	2	NA
F13_VACCW	SDHLTTFECFNEIITLAK[9]C+57.0215_3	CLB	2	159573
F13_VACCW	SLDALCVQNDLSVK[6]C+57.0215_2	CLB	2	28845.3
F13_VACCW	TLGVYSDYPPLATDLR_2	CLB	2	307163
F13_VACCW	TSIDIEHLAIVPTTR_2	CLB	2	55001.7
F13_VACCW	TSIDIEHLAIVPTTR_3	CLB	2	612175
F13_VACCW	VFTIQNNTK_2	CLB	2	865471
F13_VACCW	YIYIASFCCNPLSTTR[8]C+57.0215|[9]C+57.0215_2	CLB	2	48700.2
CAHH_VACCW	EDDYGSNHLIDVYK_2	CLB	2	525352
CAHH_VACCW	EDDYGSNHLIDVYK_3	CLB	2	2.55284e+06
CAHH_VACCW	ENYFMR_2	CLB	2	1.76547e+06
CAHH_VACCW	ENYFMR[5]M+15.9949_2	CLB	2	93498.7
CAHH_VACCW	ETCFSYYQK[3]C+57.0215_2	CLB	2	2.42336e+06
CAHH_VACCW	IVNQLDSIR_2	CLB	2	9.28333e+06
CAHH_VACCW	LKPLDIHYNESKPTTIQNTGK_3	CLB	2	917104
CAHH_VACCW	LKPLDIHYNESKPTTIQNTGK_4	CLB	2	6.72582e+06
CAHH_VACCW	LKPLDIHYNESKPTTIQNTGK_5	CLB	2	2.53202e+06
CAHH_VACCW	LNDDTQVYYSGEIIR_2	CLB	2	3.59724e+06
CAHH_VACCW	LNDDTQVYYSGEIIR_3	CLB	2	352108
CAHH_VACCW	NVYFQK_2	CLB	2	2.85523e+06
CAHH_VACCW	PQQLSPINIETK_2	CLB	2	2.64305e+07
CAHH_VACCW	PQQLSPINIETK_3	CLB	2	5027.7
CAHH_VACCW	SANTSAPFDSVFYLDNLLPSK_2	CLB	2	687341
CAHH_VACCW	SANTSAPFDSVFYLDNLLPSK_3	CLB	2	193904
CAHH_VACCW	TLLSSSNHDGKPHYITENYR_3	CLB	2	488766
CAHH_VACCW	TLLSSSNHDGKPHYITENYR_4	CLB	2	5.54002e+06
CAHH_VACCW	TLLSSSNHDGKPHYITENYR_5	CLB	2	389832
CAHH_VACCW	WLSDLR_2	CLB	2	1.573e+06
CAHH_VACCW	YSGEINLVHWNK_2	CLB	2	1.41695e+06
CAHH_VACCW	YSGEINLVHWNK_3	CLB	2	3.51873e+06
CAHH_VACCW	YSSYEEAK_2	CLB	2	1.58803e+06
K1_VACCW	LMYVNCVK[6]C+57.0215_2	CLB	2	NA
K1_VACCW	LVCTLLNAGALK[3]C+57.0215_2	CLB	2	15339.7
K1_VACCW	NLLENEFPLHQAATLEDTK_3	CLB	2	25633.6
MCEL_VACCW	DNETVPYDELIK_2	CLB	2	1.58039e+06
MCEL_VACCW	ELTTLSR_2	CLB	2	782295
MCEL_VACCW	ENTIDQTANVVFR_2	CLB	2	1642439
MCEL_VACCW	ENTIDQTANVVFR_3	CLB	2	116091
MCEL_VACCW	EVFYFGK_2	CLB	2	607611
MCEL_VACCW	FDYIQETIR_2	CLB	2	805034
MCEL_VACCW	FIAEFLVNGEILKPR_3	CLB	2	56173.3
MCEL_VACCW	FINGASTMEDRPSTR_3	CLB	2	212271
MCEL_VACCW	FTVTNK_2	CLB	2	361991
MCEL_VACCW	GPLGILSNYVK_2	CLB	2	1.00437e+06
MCEL_VACCW	HIFLDYK_2	CLB	2	299393
MCEL_VACCW	HIFMASPENVILSPPINAPIK_3	CLB	2	307434
MCEL_VACCW	HIFMASPENVILSPPINAPIK[4]M+15.9949_3	CLB	2	95766.7
MCEL_VACCW	HYATVMNNLSELTASGGK_2	CLB	2	10948.5
MCEL_VACCW	HYATVMNNLSELTASGGK_3	CLB	2	241089
MCEL_VACCW	HYATVMNNLSELTASGGK[6]M+15.9949_3	CLB	2	10266.7
MCEL_VACCW	IGDIFNEDK_2	CLB	2	1.28276e+06
MCEL_VACCW	IIDSEVVVFGEAVK_2	CLB	2	335326
MCEL_VACCW	IIDSEVVVFGEAVK_3	CLB	2	5855.42
MCEL_VACCW	IVLYNGVNYLNNIYCLEYINTHNEVGIK[15]C+57.0215_3	CLB	2	NA
MCEL_VACCW	IVLYNGVNYLNNIYCLEYINTHNEVGIK[15]C+57.0215_4	CLB	2	NA
MCEL_VACCW	IVVYNPSTMSTPMTEYIIK_2	CLB	2	113192
MCEL_VACCW	IVVYNPSTMSTPMTEYIIK_3	CLB	2	63209.6
MCEL_VACCW	LELVNLIQAK_2	CLB	2	1.09776e+06
MCEL_VACCW	LIEPVNAINDR_2	CLB	2	1.21227e+06
MCEL_VACCW	LNPEVSYFTNK_2	CLB	2	1.22263e+06
MCEL_VACCW	LSDVGHQYANNDK_2	CLB	2	142014
MCEL_VACCW	LSDVGHQYANNDK_3	CLB	2	1.04457e+06
MCEL_VACCW	LVDICDR[5]C+57.0215_2	CLB	2	1.86628e+06
MCEL_VACCW	MDANVVSSSTIATYIDALAK[N-term]N-term(43.01839)_2	CLB	2	432.985
MCEL_VACCW	MDANVVSSSTIATYIDALAK[N-term]N-term(43.01839)_3	CLB	2	561.082
MCEL_VACCW	MDANVVSSSTIATYIDALAK[N-term]N-term(43.01839)|[1]M+15.9949_3	CLB	2	809.429
MCEL_VACCW	NASELEQR_2	CLB	2	509196
MCEL_VACCW	NFFELNR_2	CLB	2	1.56918e+06
MCEL_VACCW	NFTIDFK_2	CLB	2	444281
MCEL_VACCW	NLPSSENYMSVEK_2	CLB	2	1.32745e+06
MCEL_VACCW	NVQLVDAIDNIVWEK_2	CLB	2	257654
MCEL_VACCW	NVQLVDAIDNIVWEK_3	CLB	2	27359.4
MCEL_VACCW	NWTVYLIK_2	CLB	2	754158
MCEL_VACCW	QDIVGLDLENLYAVTK_2	CLB	2	70091.1
MCEL_VACCW	QPEGVILFYSK_2	CLB	2	1.03654e+06
MCEL_VACCW	SDTFVSSVR_2	CLB	2	1.20778e+06
MCEL_VACCW	SLVTENR_2	CLB	2	1.01285e+06
MCEL_VACCW	SRPNTSLEIEFTPR_2	CLB	2	147560
MCEL_VACCW	SRPNTSLEIEFTPR_3	CLB	2	1.84869e+06
MCEL_VACCW	SSLLHAINHPK_2	CLB	2	50835.7
MCEL_VACCW	SSLLHAINHPK_3	CLB	2	347762
MCEL_VACCW	SVVVPIK_2	CLB	2	2.01147e+06
MCEL_VACCW	TDGIPITIR_2	CLB	2	669729
MCEL_VACCW	TFIIHK_2	CLB	2	769864
MCEL_VACCW	TFLDDSNK_2	CLB	2	1.54215e+06
MCEL_VACCW	TFMLPK_2	CLB	2	235018
MCEL_VACCW	TFMLPK[3]M+15.9949_2	CLB	2	19292.6
MCEL_VACCW	TLLISMYCSK[6]M+15.9949|[8]C+57.0215_2	CLB	2	14458.9
MCEL_VACCW	TLLISMYCSK[8]C+57.0215_2	CLB	2	776845
MCEL_VACCW	VHGLDVK_2	CLB	2	495460
MCEL_VACCW	VLAIDFGNGADLEK_2	CLB	2	757736
MCEL_VACCW	VLITTMDGDK_2	CLB	2	1.42655e+06
MCEL_VACCW	VTSNGLYCYFTHLGYIIR[8]C+57.0215_3	CLB	2	904.458
MCEL_VACCW	YFLGSGAQSK_2	CLB	2	1.06358e+06
MCEL_VACCW	YINSEDYYGNQHNIIVEHLR_3	CLB	2	309077
MCEL_VACCW	YINSEDYYGNQHNIIVEHLR_4	CLB	2	1.10833e+06
D2_VACCW	DINNIVTK_2	CLB	2	1.88229e+06
D2_VACCW	DVEPLLPDK_2	CLB	2	1.14841e+06
D2_VACCW	FLFMNRPDVIK_2	CLB	2	95663.7
D2_VACCW	FLFMNRPDVIK_3	CLB	2	324767
D2_VACCW	FLFMNRPDVIK[4]M+15.9949_3	CLB	2	20437
D2_VACCW	IALLELFNAFR_2	CLB	2	506752
D2_VACCW	ITDLLNSSILFPDDVQELLR_2	CLB	2	10.4755
D2_VACCW	ITDLLNSSILFPDDVQELLR_3	CLB	2	40679.5
D2_VACCW	SINIDIK[N-term]N-term(43.01839)_2	CLB	2	28595.3
D2_VACCW	SINISINNTEYPQLEGPIGTK_2	CLB	2	16250.1
D2_VACCW	SINISINNTEYPQLEGPIGTK_3	CLB	2	69270.5
D2_VACCW	SNGTPTVAHIYK_2	CLB	2	37546.9
D2_VACCW	SNGTPTVAHIYK_3	CLB	2	202211
D2_VACCW	YIVLER_2	CLB	2	968107
D3_VACCW	AFVFAWFNGVSENEK_2	CLB	2	44366
D3_VACCW	DIPEDMHTDK_2	CLB	2	87449.1
D3_VACCW	DIPEDMHTDK_3	CLB	2	207884
D3_VACCW	DTEELNLTR_2	CLB	2	1.37589e+06
D3_VACCW	DTEELNLTR_3	CLB	2	2.01827e+06
D3_VACCW	FVIYDIYTFDAFK_2	CLB	2	100091
D3_VACCW	LVFVQVPPSLGDDSHLTNPLLSPYYR_3	CLB	2	179712
D3_VACCW	LVFVQVPPSLGDDSHLTNPLLSPYYR_4	CLB	2	718.625
D3_VACCW	MDIFIVK[N-term]N-term(43.01839)_2	CLB	2	249437
D3_VACCW	QMVNDMIFNQDSFLK_2	CLB	2	5927.24
D3_VACCW	VDNDDNEVFILLGNHNDFIR_3	CLB	2	716923
D3_VACCW	VLDTYK_2	CLB	2	214375
D3_VACCW	WCSTSNHISK[2]C+57.0215_2	CLB	2	56552.5
D3_VACCW	WCSTSNHISK[2]C+57.0215_3	CLB	2	211700
D3_VACCW	YIEVEEFIDAGR_2	CLB	2	110782
D3_VACCW	YLLEHLIR_2	CLB	2	122082
D3_VACCW	YLLEHLIR_3	CLB	2	219234
D5_VACCW	GNDVIFVLK_2	CLB	2	22926.3
D5_VACCW	ILDTNSVLLTER_2	CLB	2	20299.9
D5_VACCW	SNFSLTK_2	CLB	2	5593.33
D5_VACCW	TLSSCLCGATK[5]C+57.0215|[7]C+57.0215_2	CLB	2	46333.1
ETF1_VACCW	DYMITR_2	CLB	2	384354
ETF1_VACCW	ELYPNLK_2	CLB	2	1.378e+06
ETF1_VACCW	IQTLNGK_2	CLB	2	NA
ETF1_VACCW	ISYYEMPDK_2	CLB	2	623046
ETF1_VACCW	IYSILQEMSETYSLPPHPSIVK_3	CLB	2	98216.7
ETF1_VACCW	LSYEPFVWGVNFR_2	CLB	2	315576
ETF1_VACCW	LSYEPFVWGVNFR_3	CLB	2	27668.8
ETF1_VACCW	MVTSVIK_2	CLB	2	445725
ETF1_VACCW	MVTSVIK[1]M+15.9949_2	CLB	2	79517
ETF1_VACCW	NYIDDIVNGHFFVSNK_2	CLB	2	10166.1
ETF1_VACCW	NYIDDIVNGHFFVSNK_3	CLB	2	146619
ETF1_VACCW	QFFYNNSR_2	CLB	2	299284
ETF1_VACCW	QLCYHEMFDK[3]C+57.0215_2	CLB	2	130083
ETF1_VACCW	QLCYHEMFDK[3]C+57.0215_3	CLB	2	158413
ETF1_VACCW	TFAIVTSK_2	CLB	2	1.99553e+06
ETF1_VACCW	TIIDENR_2	CLB	2	74207.4
ETF1_VACCW	VIQTLLNER_2	CLB	2	1.03655e+06
ETF1_VACCW	VLLGELVR_2	CLB	2	833638
ETF1_VACCW	VVYCHMSK[4]C+57.0215_2	CLB	2	119471
ETF1_VACCW	VYILVPNINILK_2	CLB	2	15457.9
ETF1_VACCW	YENDIITVPFR_2	CLB	2	2.8388e+06
ETF1_VACCW	YENDIITVPFR_3	CLB	2	84501.6
ETF1_VACCW	YNNSIFIVDEAHNIFGNNTGELMTVIK_3	CLB	2	293.242
RP18_VACCW	DSGTVSFSDSK_2	CLB	2	3.45587e+06
RP18_VACCW	GTLNIEDESNVTIQCGDLICK[15]C+57.0215|[20]C+57.0215_3	CLB	2	38969.1
RP18_VACCW	SSFVTNGYLPVTLEPHELTLDIK[N-term]N-term(43.01839)_3	CLB	2	7316.06
D9_VACCW	GSINNIDPHFEELILLGGK_3	CLB	2	1034.38
MCES_VACCW	ADAVVADLSAR_2	CLB	2	3.20361e+06
MCES_VACCW	CVSDSWLK[1]C+57.0215_2	CLB	2	636058
MCES_VACCW	DSAIMVASDVCK[11]C+57.0215_2	CLB	2	341759
MCES_VACCW	DVNSVQFSILNNPVDTEFINK_2	CLB	2	328.61
MCES_VACCW	DVNSVQFSILNNPVDTEFINK_3	CLB	2	35078.6
MCES_VACCW	EGTHVLLPFYETLPELNLSLGK_3	CLB	2	360229
MCES_VACCW	FLEFSNR_2	CLB	2	316525
MCES_VACCW	GVIDTMR_2	CLB	2	117092
MCES_VACCW	IYCSLFK[3]C+57.0215_2	CLB	2	336270
MCES_VACCW	LFTHDIMLPESDLDK_2	CLB	2	6.44302e+06
MCES_VACCW	LFTHDIMLPESDLDK_3	CLB	2	559081
MCES_VACCW	LFTHDIMLPESDLDK[7]M+15.9949_3	CLB	2	88494.1
MCES_VACCW	LPTLFGR_2	CLB	2	175749
MCES_VACCW	MLTFDVFRPLFDFVNEK[1]M+15.9949_3	CLB	2	4513.18
MCES_VACCW	MPTDMLK_2	CLB	2	574304
MCES_VACCW	MPTDMLK[1]M+15.9949_2	CLB	2	30565.1
MCES_VACCW	NLDLFMSHVK_2	CLB	2	142726
MCES_VACCW	NLDLFMSHVK_3	CLB	2	213562
MCES_VACCW	NLDLFMSHVK[6]M+15.9949_3	CLB	2	5162.23
MCES_VACCW	SNNHLTENNLYISDYK_2	CLB	2	44774.1
MCES_VACCW	SNNHLTENNLYISDYK_3	CLB	2	1.40538e+06
MCES_VACCW	SPLPSLEYGANYFLQISR_2	CLB	2	60826.4
MCES_VACCW	SPLPSLEYGANYFLQISR_3	CLB	2	30173
MCES_VACCW	VYEILK_2	CLB	2	2.08925e+06
MCES_VACCW	VYELLK_2	CLB	2	2.08925e+06
NTP1_VACCW	AIDLSSNK_2	CLB	2	1.08098e+06
NTP1_VACCW	ALIEDPWMNTILR_2	CLB	2	79766.1
NTP1_VACCW	ALIEDPWMNTILR[8]M+15.9949_2	CLB	2	1803.05
NTP1_VACCW	AVAEFNQESNTNGECIK[15]C+57.0215_2	CLB	2	229507
NTP1_VACCW	AVAEFNQESNTNGECIK[15]C+57.0215_3	CLB	2	991.842
NTP1_VACCW	DCIFINYDDQNFR[2]C+57.0215_2	CLB	2	143314
NTP1_VACCW	DCIFINYDDQNFR[2]C+57.0215_3	CLB	2	4951.33
NTP1_VACCW	DFSPIDNESGWK_2	CLB	2	697403
NTP1_VACCW	DPGEYAQEIATLYNDFK_2	CLB	2	6894.7
NTP1_VACCW	DPGEYAQEIATLYNDFK_3	CLB	2	7331.6
NTP1_VACCW	DYQHFVAR_2	CLB	2	70009.7
NTP1_VACCW	EFVQLFR_2	CLB	2	1.05672e+06
NTP1_VACCW	FFTNIK_2	CLB	2	864670
NTP1_VACCW	FIDVCLGILASHGK[5]C+57.0215_3	CLB	2	6544.85
NTP1_VACCW	HTSLEWIHANEK_2	CLB	2	6257.53
NTP1_VACCW	HTSLEWIHANEK_3	CLB	2	1.1582e+06
NTP1_VACCW	HTSLEWIHANEK_4	CLB	2	NA
NTP1_VACCW	ICVIIDECHNFISK[2]C+57.0215|[8]C+57.0215_2	CLB	2	4312.06
NTP1_VACCW	ICVIIDECHNFISK[2]C+57.0215|[8]C+57.0215_3	CLB	2	357283
NTP1_VACCW	LIEGTNIWYSNSNR_2	CLB	2	1.00639e+06
NTP1_VACCW	LIEGTNIWYSNSNR_3	CLB	2	79272.4
NTP1_VACCW	LMSINR_2	CLB	2	998750
NTP1_VACCW	LMSINR[2]M+15.9949_2	CLB	2	18343.1
NTP1_VACCW	LNSHVLTPPER_3	CLB	2	286891
NTP1_VACCW	LSNGMPTVDEDLFEIIQSK_2	CLB	2	2734.21
NTP1_VACCW	MATTFTFDSFPER_2	CLB	2	449539
NTP1_VACCW	MATTFTFDSFPER[1]M+15.9949_2	CLB	2	92140.8
NTP1_VACCW	QEEIYQK_2	CLB	2	13646.6
NTP1_VACCW	SALDTFK_2	CLB	2	721155
NTP1_VACCW	SHAAYIDYALR_2	CLB	2	154337
NTP1_VACCW	SHAAYIDYALR_3	CLB	2	306226
NTP1_VACCW	SVYNFLSK_2	CLB	2	1.3184e+06
NTP1_VACCW	TGISSFR_2	CLB	2	849672
NTP1_VACCW	TMTTVYILK_2	CLB	2	46096.2
NTP1_VACCW	TTNMPVEMMGSDVVR_2	CLB	2	8080.2
NTP1_VACCW	VFGISNIEFSSR_2	CLB	2	397986
NTP1_VACCW	VFLGLDSMHSLLLFHETGVGK_4	CLB	2	2596.37
NTP1_VACCW	VYDVDGNYLHDMPDNPVIK_3	CLB	2	496897
NTP1_VACCW	YAPEITK_2	CLB	2	548185
NTP1_VACCW	YVNMSK_2	CLB	2	188131
P4B_VACCW	AGNNQSQQPIK_2	CLB	2	232795
P4B_VACCW	ANMHTMIR_2	CLB	2	1.12916e+06
P4B_VACCW	ANMHTMIR[3]M+15.9949_2	CLB	2	NA
P4B_VACCW	ANMHTMIR[6]M+15.9949_2	CLB	2	44518.8
P4B_VACCW	CSGVTHIDPLGTNVMGSAVHSPVIVNGAMMFYVER[1]C+57.0215_4	CLB	2	NA
P4B_VACCW	CTHPLVLIHSR[1]C+57.0215_2	CLB	2	1.08233e+06
P4B_VACCW	CTHPLVLIHSR[1]C+57.0215_3	CLB	2	9.70587e+06
P4B_VACCW	DCMVSIDEVASTHDWSTR[2]C+57.0215_2	CLB	2	705344
P4B_VACCW	DCMVSIDEVASTHDWSTR[2]C+57.0215_3	CLB	2	1.23118e+07
P4B_VACCW	DCMVSIDEVASTHDWSTR[2]C+57.0215_4	CLB	2	42315.1
P4B_VACCW	DCMVSIDEVASTHDWSTR[2]C+57.0215|[3]M+15.9949_2	CLB	2	45731.4
P4B_VACCW	DCMVSIDEVASTHDWSTR[2]C+57.0215|[3]M+15.9949_3	CLB	2	3.14376e+06
P4B_VACCW	DIYSMAFDGNSGR_2	CLB	2	1.78326e+07
P4B_VACCW	DIYSMAFDGNSGR_3	CLB	2	317111
P4B_VACCW	DIYSMAFDGNSGR[5]M+15.9949_2	CLB	2	1.51679e+06
P4B_VACCW	DIYSMAFDGNSGR[5]M+15.9949_3	CLB	2	723.074
P4B_VACCW	FQSMHFTDMSSSQDLSFIYR_2	CLB	2	NA
P4B_VACCW	FQSMHFTDMSSSQDLSFIYR_3	CLB	2	293650
P4B_VACCW	FQSMHFTDMSSSQDLSFIYR[4]M+15.9949_3	CLB	2	70535.6
P4B_VACCW	FQSMHFTDMSSSQDLSFIYR[4]M+15.9949|[9]M+15.9949_3	CLB	2	6863.89
P4B_VACCW	FQSMHFTDMSSSQDLSFIYR[9]M+15.9949_3	CLB	2	38134.9
P4B_VACCW	HCCILIYAQDYDQYISAR[2]C+57.0215|[3]C+57.0215_2	CLB	2	200209
P4B_VACCW	HCCILIYAQDYDQYISAR[2]C+57.0215|[3]C+57.0215_3	CLB	2	7.72767e+06
P4B_VACCW	HCCILIYAQDYDQYISAR[2]C+57.0215|[3]C+57.0215_4	CLB	2	9.75667
P4B_VACCW	HITELF_2	CLB	2	2.46296e+07
P4B_VACCW	IYSPSNHHILLSTTR_2	CLB	2	220937
P4B_VACCW	IYSPSNHHILLSTTR_3	CLB	2	1.20995e+07
P4B_VACCW	IYSPSNHHILLSTTR_4	CLB	2	8.2615e+06
P4B_VACCW	KPETNYYIHPILMALFGIK_3	CLB	2	28717.6
P4B_VACCW	KPETNYYIHPILMALFGIK_4	CLB	2	27719.7
P4B_VACCW	KPETNYYIHPILMALFGIK[13]M+15.9949_3	CLB	2	499255
P4B_VACCW	KPETNYYIHPILMALFGIK[13]M+15.9949_4	CLB	2	1202.1
P4B_VACCW	LGDQFFDCGSSDIFLK[8]C+57.0215_2	CLB	2	1.28867e+07
P4B_VACCW	LGDQFFDCGSSDIFLK[8]C+57.0215_3	CLB	2	111781
P4B_VACCW	LPALENAYVHGDTYSLIQQLYEFR_3	CLB	2	1.61592e+06
P4B_VACCW	LPALENAYVHGDTYSLIQQLYEFR_4	CLB	2	250250
P4B_VACCW	LQAAPYIVVNPMK_2	CLB	2	2.05143e+07
P4B_VACCW	LQAAPYIVVNPMK[12]M+15.9949_2	CLB	2	2.10697e+06
P4B_VACCW	LSMDSDDGFYEWLNGDGSVFAASK_3	CLB	2	10121.1
P4B_VACCW	LTEDNPIVITGVSDLISTEIQR_2	CLB	2	1.11307e+06
P4B_VACCW	LTEDNPIVITGVSDLISTEIQR_3	CLB	2	2.59527e+06
P4B_VACCW	MEAVVNSDVFLTSNAGLK[N-term]N-term(43.01839)_2	CLB	2	69971.2
P4B_VACCW	MEAVVNSDVFLTSNAGLK[N-term]N-term(43.01839)_3	CLB	2	20.9342
P4B_VACCW	MITTSDSPISINSK_2	CLB	2	2.04353e+07
P4B_VACCW	MITTSDSPISINSK_3	CLB	2	15233.4
P4B_VACCW	MITTSDSPISINSK[1]M+15.9949_2	CLB	2	3.47358e+06
P4B_VACCW	NDGNAIAK_2	CLB	2	2000.04
P4B_VACCW	NELFQLLTHVK_2	CLB	2	5.97997e+06
P4B_VACCW	NELFQLLTHVK_3	CLB	2	1.19025e+07
P4B_VACCW	NMFGGECYTGFR[2]M+15.9949|[7]C+57.0215_2	CLB	2	2.70742e+06
P4B_VACCW	NMFGGECYTGFR[7]C+57.0215_2	CLB	2	1.85784e+07
P4B_VACCW	NMFGGECYTGFR[7]C+57.0215_3	CLB	2	2598.02
P4B_VACCW	SAVCYK[4]C+57.0215_2	CLB	2	2.21293e+06
P4B_VACCW	SLSCSVCNSLSQIVDDDFISAGAR[4]C+57.0215|[7]C+57.0215_2	CLB	2	NA
P4B_VACCW	SLSCSVCNSLSQIVDDDFISAGAR[4]C+57.0215|[7]C+57.0215_3	CLB	2	97992.3
P4B_VACCW	SSYTNQTLSLVDEDHIHTSDK_3	CLB	2	2.0077e+06
P4B_VACCW	SSYTNQTLSLVDEDHIHTSDK_4	CLB	2	5.0289e+06
P4B_VACCW	STLNNASVSVK_2	CLB	2	5.60446e+07
P4B_VACCW	SYNYMLLVNR_2	CLB	2	7.5505e+06
P4B_VACCW	SYNYMLLVNR_3	CLB	2	104738
P4B_VACCW	SYNYMLLVNR[5]M+15.9949_2	CLB	2	712931
P4B_VACCW	SYNYMLLVNR[5]M+15.9949_3	CLB	2	19471.2
P4B_VACCW	VVFAPPNIGYGR_2	CLB	2	1.0338e+08
P4B_VACCW	VVFAPPNIGYGR_3	CLB	2	75432.2
P4B_VACCW	YLTTNK_2	CLB	2	2.00606e+06
DPOL_VACCW	NNPETIELGER_2	CLB	2	14200.1
DPOL_VACCW	TYETIIDR_2	CLB	2	31793.5
DPOL_VACCW	VLFNNFK_2	CLB	2	4600.04
DUSP_VACCW	ESLPMLYFLYVYHSMR_3	CLB	2	13451.5
DUSP_VACCW	ESLPMLYFLYVYHSMR[15]M+15.9949_3	CLB	2	1838.81
DUSP_VACCW	ESLPMLYFLYVYHSMR[5]M+15.9949_3	CLB	2	16980.1
DUSP_VACCW	GAFVENPSFK_2	CLB	2	1.10492e+07
DUSP_VACCW	NAMDAPSSEVK_2	CLB	2	6.59816e+06
DUSP_VACCW	NAMDAPSSEVK[3]M+15.9949_2	CLB	2	579813
DUSP_VACCW	NEPVLVHCAAGVNR[8]C+57.0215_2	CLB	2	3.65416e+06
DUSP_VACCW	NEPVLVHCAAGVNR[8]C+57.0215_3	CLB	2	1.98331e+07
DUSP_VACCW	SGAMILAYLMSK_2	CLB	2	694770
DUSP_VACCW	SGAMILAYLMSK_3	CLB	2	5328.78
DUSP_VACCW	SGAMILAYLMSK[10]M+15.9949_2	CLB	2	145012
DUSP_VACCW	SGAMILAYLMSK[4]M+15.9949_2	CLB	2	252149
DUSP_VACCW	SPTIMTR_2	CLB	2	5.01417e+06
DUSP_VACCW	SPTIMTR[5]M+15.9949_2	CLB	2	277779
DUSP_VACCW	VTNNVYLGNYK_2	CLB	2	1.64678e+07
DUSP_VACCW	YFDDVTAFLSK_2	CLB	2	9.63901e+06
DUSP_VACCW	YTLPNSNINIIHIPLVDDTTTDISK_2	CLB	2	434.323
DUSP_VACCW	YTLPNSNINIIHIPLVDDTTTDISK_3	CLB	2	6.33889e+06
DUSP_VACCW	YTLPNSNINIIHIPLVDDTTTDISK_4	CLB	2	20377.3
DUSP_VACCW	YVLNLTMDK_2	CLB	2	2.97696e+06
DUSP_VACCW	YVLNLTMDK[7]M+15.9949_2	CLB	2	555994
H3_VACCW	DNEVMPEK_2	CLB	2	72171.5
H3_VACCW	EIITGNK_2	CLB	2	234074
H3_VACCW	HLALWDSNFFTELENK_3	CLB	2	59759.7
H3_VACCW	LPSETFPNVHEHINDQK_4	CLB	2	155070
H3_VACCW	QILDNAAK_2	CLB	2	80789.4
H3_VACCW	TELVMDK_2	CLB	2	74349.7
H3_VACCW	TPVIVVPVIDR_2	CLB	2	364478
H5_VACCW	ADTSSFTK_2	CLB	2	98282.6
H5_VACCW	AITTLSDLVTEGK_2	CLB	2	1.88066e+07
H5_VACCW	AWSITNK[N-term]N-term(43.01839)_2	CLB	2	49315.7
H5_VACCW	EEVEEEVVIEEYHQTTEK_3	CLB	2	165799
H5_VACCW	ISAVSTVLEDVQAAGISR_2	CLB	2	1.938e+06
[truncated: 7,811 more rows]

## Sheet: 2 - Proteins Quantified Stats
Protein UP Acc	Gene Names	Comparison	log2FC	pvalue	adj.pvalue	mean log2(Intensity)
A33_VACCW	A33R	CLB-vs-CORE	2.83513	0.000667712	0.00193095	14.4231
F17_VACCW	F17R	CLB-vs-CORE	2.55442	2.22e-16	2.22e-16	20.728
E3_VACCW	E3L	CLB-vs-CORE	2.11169	2.76e-12	5.9e-11	18.2832
ATI_VACCW	A25	CLB-vs-CORE	1.90362	1.03e-05	4.39e-05	15.2113
A12_VACCW	A12L	CLB-vs-CORE	1.89628	3.56e-05	0.000135879	18.6237
A4_VACCW	A4L	CLB-vs-CORE	1.88298	1.08e-10	1.66e-09	20.4851
A19_VACCW	A19L	CLB-vs-CORE	1.69437	7.09e-06	3.3e-05	18.2417
A13_VACCW	A13L	CLB-vs-CORE	1.50991	0.000301628	0.00100857	17.633
A25_VACCW	A2.5L	CLB-vs-CORE	1.48097	8.03e-09	6.61e-08	21.6882
B18_VACCW	B18R	CLB-vs-CORE	1.43613	3.89e-06	1.89e-05	15.5969
A30_VACCW	A30L	CLB-vs-CORE	1.36416	0.0315971	0.0593139	16.5259
VCP_VACCW	C3L	CLB-vs-CORE	1.32853	0.00960855	0.0205393	16.8399
A27_VACCW	A27L	CLB-vs-CORE	1.31553	1.24e-10	1.66e-09	20.3789
F7_VACCW	F7L	CLB-vs-CORE	1.23451	0.000562443	0.00171947	15.6386
H5_VACCW	H5R	CLB-vs-CORE	1.16526	0.00978976	0.0205393	19.3855
GLRX2_VACCW	G4L	CLB-vs-CORE	1.10586	0.00189571	0.00471723	17.3306
SODL_VACCW	SALF8R	CLB-vs-CORE	0.898213	0.00116786	0.00297527	18.6734
G7_VACCW	G7L	CLB-vs-CORE	0.843699	8.77e-06	3.91e-05	18.6536
VLTF2_VACCW	A1L	CLB-vs-CORE	0.804944	3.41e-05	0.000135319	17.3761
B5_VACCW	B5R	CLB-vs-CORE	0.749333	0.0053627	0.0124741	16.9123
G9_VACCW	G9R	CLB-vs-CORE	0.748364	0.00100075	0.00261172	17.0564
PROF_VACCW	A42R	CLB-vs-CORE	0.748098	0.000323824	0.00104998	18.021
H3_VACCW	H3L	CLB-vs-CORE	0.741968	0.000880558	0.00235549	17.1579
K4_VACCW	K3	CLB-vs-CORE	0.685484	1.16e-05	4.79e-05	18.8617
A11_VACCW	A11R	CLB-vs-CORE	0.660312	0.000122333	0.000436319	17.5953
GLRX1_VACCW	O2L	CLB-vs-CORE	0.59248	0.000727516	0.00199601	20.2764
DUSP_VACCW	H1L	CLB-vs-CORE	0.54855	0.0400058	0.0725529	18.9914
N1_VACCW	N1L	CLB-vs-CORE	0.529598	0.0341527	0.0630058	17.0632
E8_VACCW	E8R	CLB-vs-CORE	-0.638124	0.0110838	0.0224714	18.3648
MCES_VACCW	D12L	CLB-vs-CORE	-0.672112	0.00017298	0.000597061	18.5638
I6_VACCW	I6L	CLB-vs-CORE	-0.683135	0.0151689	0.0300569	16.9348
VPK1_VACCW	B1R	CLB-vs-CORE	-0.703851	0.00639756	0.0142612	16.1689
L3_VACCW	F4	CLB-vs-CORE	-0.72978	0.00743659	0.0162391	18.1139
E6_VACCW	E6R	CLB-vs-CORE	-0.73774	6.54e-05	0.000241379	18.2784
RP132_VACCW	A24R	CLB-vs-CORE	-0.802772	1.49e-07	1.06e-06	18.5444
P4A_VACCW	A10L	CLB-vs-CORE	-0.841473	2.22e-16	2.22e-16	21.5168
ETF1_VACCW	D6R	CLB-vs-CORE	-0.894477	0.00236091	0.0057413	18.2102
RP35_VACCW	A29L	CLB-vs-CORE	-0.904393	0.0111307	0.0224714	16.6517
MCEL_VACCW	D1R	CLB-vs-CORE	-0.940542	1.91e-08	1.46e-07	18.8164
RAP94_VACCW	H4L	CLB-vs-CORE	-0.964846	1.32e-12	3.52e-11	19.2417
P4B_VACCW	A3L	CLB-vs-CORE	-0.966886	6.46e-07	4.06e-06	19.9154
ETF2_VACCW	A7L	CLB-vs-CORE	-1.03365	3.62e-11	6.46e-10	18.5578
A18_VACCW	A18R	CLB-vs-CORE	-1.08713	1.18e-06	6.63e-06	17.0673
VPK2_VACCW	F10L	CLB-vs-CORE	-1.16071	8.18e-07	4.86e-06	18.2882
RP147_VACCW	J6R	CLB-vs-CORE	-1.1778	2.44e-14	8.71e-13	18.0521
PAP1_VACCW	E1L	CLB-vs-CORE	-1.19603	5.34e-10	5.72e-09	17.7616
M1_VACCW	M1L	CLB-vs-CORE	-1.22685	3.17e-06	1.7e-05	17.1646
TOP1_VACCW	H6R	CLB-vs-CORE	-1.29081	3.31e-07	2.21e-06	17.5656
G1_VACCW	G1L	CLB-vs-CORE	-1.30666	6.13e-10	5.97e-09	18.1015
A6_VACCW	A6L	CLB-vs-CORE	-1.35336	0.0004233	0.00133215	16.341
A26_VACCW	A26L	CLB-vs-CORE	-1.48778	0.0180851	0.0351838	16.206
NPH2_VACCW	I8R	CLB-vs-CORE	-1.57908	7.47e-10	6.66e-09	16.8831
VITF3_VACCW	A23R	CLB-vs-CORE	-1.66011	0.00069093	0.00194551	14.445
NTP1_VACCW	D11L	CLB-vs-CORE	-1.83209	3.41e-10	4.06e-09	17.5645
K1_VACCW	K1L	CLB-vs-CORE	-1.84047	0.00369985	0.00879743	14.5702
VLTF1_VACCW	G8R	CLB-vs-CORE	-2.02009	0.0233035	0.0445263	13.7725
G2_VACCW	G2R	CLB-vs-CORE	-2.54095	0.000624537	0.00185626	14.13
A32_VACCW	A32L	CLB-vs-CORE	-3.30012	3.43e-06	1.75e-05	13.931
A17_VACCW	A17L	CLB-vs-CORE	0.738788	0.0486325	0.086728	17.3693
F8_VACCW	F8L	CLB-vs-CORE	1.68733	0.052999	0.0910997	17.3812
A16_VACCW	A16L	CLB-vs-CORE	0.546875	0.0524377	0.0910997	17.8099
H2_VACCW	H2R	CLB-vs-CORE	0.416256	0.0536381	0.0910997	18.3459
RP07_VACCW	G5.5R	CLB-vs-CORE	-0.932496	0.0628712	0.105113	21.5052
G3_VACCW	G3L	CLB-vs-CORE	0.813216	0.0646154	0.106367	17.7738
A15_VACCW	VACWR135	CLB-vs-CORE	0.74081	0.067721	0.10979	19.4758
D3_VACCW	D3R	CLB-vs-CORE	-0.508781	0.0806951	0.128871	18.1536
A21_VACCW	A21L	CLB-vs-CORE	0.716698	0.0864388	0.136014	18.4848
DNLI_VACCW	A50R	CLB-vs-CORE	-0.281997	0.0887672	0.137653	16.0867
RP30_VACCW	E4L	CLB-vs-CORE	0.393321	0.0915958	0.140011	19.4623
RUVV_VACCW	A22R	CLB-vs-CORE	-1.21648	0.101134	0.152414	14.5513
L5_VACCW	L5R	CLB-vs-CORE	0.698019	0.113074	0.168041	16.6959
I1_VACCW	I1L	CLB-vs-CORE	0.280615	0.118329	0.173442	17.2601
F9_VACCW	F9L	CLB-vs-CORE	-0.982652	0.122819	0.177589	15.4403
J5_VACCW	J5L	CLB-vs-CORE	0.311283	0.127295	0.181607	16.3905
KTHY_VACCW	A48R	CLB-vs-CORE	-1.49445	0.158157	0.222669	13.9812
RP22_VACCW	J4R	CLB-vs-CORE	-0.837933	0.199116	0.276694	16.742
G6_VACCW	G6R	CLB-vs-CORE	-0.967622	0.202206	0.277385	14.8997
D5_VACCW	D5R	CLB-vs-CORE	0.486211	0.225452	0.305359	14.3161
A34_VACCW	SALL4R	CLB-vs-CORE	0.117985	0.238718	0.319285	18.2289
A36_VACCW	A36R	CLB-vs-CORE	2.64134	0.244925	0.323543	13.0934
C6_VACCW	C6L	CLB-vs-CORE	-1.24708	0.249161	0.325124	13.9541
C10_VACCW	VACWR209	CLB-vs-CORE	0.471465	0.269243	0.347097	16.0194
RP19_VACCW	A5R	CLB-vs-CORE	-0.50323	0.325051	0.414053	18.0938
MCE_VACCW	J3R	CLB-vs-CORE	-0.124146	0.373122	0.469694	19.6933
J1_VACCW	J1R	CLB-vs-CORE	-0.303519	0.395525	0.492106	18.8029
E2_VACCW	E2L	CLB-vs-CORE	-1.93506	0.40881	0.502789	13.7947
D13_VACCW	D13L	CLB-vs-CORE	-0.431887	0.41481	0.504371	15.4479
A28_VACCW	A28L	CLB-vs-CORE	0.539706	0.486935	0.583066	17.8938
VP8_VACCW	L4R	CLB-vs-CORE	0.143571	0.490429	0.583066	21.442
CAHH_VACCW	D8L	CLB-vs-CORE	-0.116733	0.611914	0.719504	20.6262
C7_VACCW	C7L	CLB-vs-CORE	0.482358	0.630606	0.726191	13.5704
3BHS_VACCW	SALF7L	CLB-vs-CORE	-0.172207	0.632868	0.726191	15.9167
A31_VACCW	A31R	CLB-vs-CORE	-0.329891	0.644749	0.726191	15.2811
A46_VACCW	A46R	CLB-vs-CORE	-0.410573	0.641098	0.726191	13.8974
E11_VACCW	E11L	CLB-vs-CORE	-0.210675	0.677181	0.754775	17.2791
K7_VACCW	K7R	CLB-vs-CORE	-0.195887	0.685243	0.755886	15.2642
A37_VACCW	A37R	CLB-vs-CORE	0.283167	0.717311	0.778336	15.0095
I7_VACCW	I7L	CLB-vs-CORE	0.0655519	0.720143	0.778336	19.7008
B7_VACCW	B7R	CLB-vs-CORE	0.19807	0.757544	0.810572	14.7492
DPOL_VACCW	E9L	CLB-vs-CORE	-0.14357	0.802534	0.85021	14.2315
C22L_VACCW	VACWR215	CLB-vs-CORE	-0.259277	0.815717	0.855703	14.61
L1_VACCW	L1R	CLB-vs-CORE	-0.0464191	0.853958	0.881896	17.1414
D2_VACCW	D2L	CLB-vs-CORE	-0.0792151	0.85717	0.881896	17.3692
RP18_VACCW	D7R	CLB-vs-CORE	-0.236369	0.919354	0.936865	16.2274
I3_VACCW	I3L	CLB-vs-CORE	-0.00481613	0.978915	0.981195	17.0018
F1_VACCW	F1L	CLB-vs-CORE	-0.0144419	0.981195	0.981195	15.175
KBTB1_VACCW	A55R	CLB-vs-CORE	2.22684	NA	NA	13.5379

## Sheet: 3 - Enriched CLB
Protein UP Acc	Gene Names	Comparison	log2FC	pvalue	adj.pvalue	mean log2(Intensity)
A33_VACCW	A33R	CLB-vs-CORE	2.83513	0.000667712	0.00193095	14.4231
F17_VACCW	F17R	CLB-vs-CORE	2.55442	2.22e-16	2.22e-16	20.728
E3_VACCW	E3L	CLB-vs-CORE	2.11169	2.76e-12	5.9e-11	18.2832
ATI_VACCW	A25	CLB-vs-CORE	1.90362	1.03e-05	4.39e-05	15.2113
A12_VACCW	A12L	CLB-vs-CORE	1.89628	3.56e-05	0.000135879	18.6237
A4_VACCW	A4L	CLB-vs-CORE	1.88298	1.08e-10	1.66e-09	20.4851
A19_VACCW	A19L	CLB-vs-CORE	1.69437	7.09e-06	3.3e-05	18.2417
A13_VACCW	A13L	CLB-vs-CORE	1.50991	0.000301628	0.00100857	17.633
A25_VACCW	A2.5L	CLB-vs-CORE	1.48097	8.03e-09	6.61e-08	21.6882
B18_VACCW	B18R	CLB-vs-CORE	1.43613	3.89e-06	1.89e-05	15.5969
A30_VACCW	A30L	CLB-vs-CORE	1.36416	0.0315971	0.0593139	16.5259
VCP_VACCW	C3L	CLB-vs-CORE	1.32853	0.00960855	0.0205393	16.8399
A27_VACCW	A27L	CLB-vs-CORE	1.31553	1.24e-10	1.66e-09	20.3789
F7_VACCW	F7L	CLB-vs-CORE	1.23451	0.000562443	0.00171947	15.6386
H5_VACCW	H5R	CLB-vs-CORE	1.16526	0.00978976	0.0205393	19.3855
GLRX2_VACCW	G4L	CLB-vs-CORE	1.10586	0.00189571	0.00471723	17.3306
SODL_VACCW	SALF8R	CLB-vs-CORE	0.898213	0.00116786	0.00297527	18.6734
G7_VACCW	G7L	CLB-vs-CORE	0.843699	8.77e-06	3.91e-05	18.6536
VLTF2_VACCW	A1L	CLB-vs-CORE	0.804944	3.41e-05	0.000135319	17.3761
B5_VACCW	B5R	CLB-vs-CORE	0.749333	0.0053627	0.0124741	16.9123
G9_VACCW	G9R	CLB-vs-CORE	0.748364	0.00100075	0.00261172	17.0564
PROF_VACCW	A42R	CLB-vs-CORE	0.748098	0.000323824	0.00104998	18.021
H3_VACCW	H3L	CLB-vs-CORE	0.741968	0.000880558	0.00235549	17.1579
K4_VACCW	K4L	CLB-vs-CORE	0.685484	1.16e-05	4.79e-05	18.8617
A11_VACCW	A11R	CLB-vs-CORE	0.660312	0.000122333	0.000436319	17.5953
GLRX1_VACCW	O2L	CLB-vs-CORE	0.59248	0.000727516	0.00199601	20.2764
DUSP_VACCW	H1L	CLB-vs-CORE	0.54855	0.0400058	0.0725529	18.9914
N1_VACCW	N1L	CLB-vs-CORE	0.529598	0.0341527	0.0630058	17.0632
Legend
EV Membrane	MV Membrane	Structural Core Protein	Lateral Body
Immunomodulatory	7 protein complex	Transcription Factor	Redox protein	Other

## Sheet: 4 - Enriched CORE
Protein UP Acc	Gene Names	Comparison	log2FC	pvalue	adj.pvalue	mean log2(Intensity)
A32_VACCW	A32L	CLB-vs-CORE	-3.30012	3.43e-06	1.75e-05	13.931
G2_VACCW	G2R	CLB-vs-CORE	-2.54095	0.000624537	0.00185626	14.13
VLTF1_VACCW	G8R	CLB-vs-CORE	-2.02009	0.0233035	0.0445263	13.7725
K1_VACCW	K1L	CLB-vs-CORE	-1.84047	0.00369985	0.00879743	14.5702
NTP1_VACCW	D11L	CLB-vs-CORE	-1.83209	3.41e-10	4.06e-09	17.5645
VITF3_VACCW	A23R	CLB-vs-CORE	-1.66011	0.00069093	0.00194551	14.445
NPH2_VACCW	I8R	CLB-vs-CORE	-1.57908	7.47e-10	6.66e-09	16.8831
A26_VACCW	A26L	CLB-vs-CORE	-1.48778	0.0180851	0.0351838	16.206
A6_VACCW	A6L	CLB-vs-CORE	-1.35336	0.0004233	0.00133215	16.341
G1_VACCW	G1L	CLB-vs-CORE	-1.30666	6.13e-10	5.97e-09	18.1015
TOP1_VACCW	H6R	CLB-vs-CORE	-1.29081	3.31e-07	2.21e-06	17.5656
M1_VACCW	M1L	CLB-vs-CORE	-1.22685	3.17e-06	1.7e-05	17.1646
PAP1_VACCW	E1L	CLB-vs-CORE	-1.19603	5.34e-10	5.72e-09	17.7616
RP147_VACCW	J6R	CLB-vs-CORE	-1.1778	2.44e-14	8.71e-13	18.0521
VPK2_VACCW	F10L	CLB-vs-CORE	-1.16071	8.18e-07	4.86e-06	18.2882
A18_VACCW	A18R	CLB-vs-CORE	-1.08713	1.18e-06	6.63e-06	17.0673
ETF2_VACCW	A7L	CLB-vs-CORE	-1.03365	3.62e-11	6.46e-10	18.5578
P4B_VACCW	A3L	CLB-vs-CORE	-0.966886	6.46e-07	4.06e-06	19.9154
RAP94_VACCW	H4L	CLB-vs-CORE	-0.964846	1.32e-12	3.52e-11	19.2417
MCEL_VACCW	D1R	CLB-vs-CORE	-0.940542	1.91e-08	1.46e-07	18.8164
RP35_VACCW	A29L	CLB-vs-CORE	-0.904393	0.0111307	0.0224714	16.6517
ETF1_VACCW	D6R	CLB-vs-CORE	-0.894477	0.00236091	0.0057413	18.2102
P4A_VACCW	A10L	CLB-vs-CORE	-0.841473	2.22e-16	2.22e-16	21.5168
RP132_VACCW	A24R	CLB-vs-CORE	-0.802772	1.49e-07	1.06e-06	18.5444
E6_VACCW	E6R	CLB-vs-CORE	-0.73774	6.54e-05	0.000241379	18.2784
L3_VACCW	L3L	CLB-vs-CORE	-0.72978	0.00743659	0.0162391	18.1139
VPK1_VACCW	B1R	CLB-vs-CORE	-0.703851	0.00639756	0.0142612	16.1689
I6_VACCW	I6L	CLB-vs-CORE	-0.683135	0.0151689	0.0300569	16.9348
MCES_VACCW	D12L	CLB-vs-CORE	-0.672112	0.00017298	0.000597061	18.5638
E8_VACCW	E8R	CLB-vs-CORE	-0.638124	0.0110838	0.0224714	18.3648
Legend
Early transcription Machinery	MV Membrane	Structural Core Protein	Core enzyme
Immunomodulatory	DNA Packaging	7 protein complex	Transcription Factor
