# Supplementary material for: Poxviruses package viral redox proteins in lateral bodies and modulate the host oxidative response
Source: PLoS Pathog. 2022 Jul 14;18(7):e1010614. doi: 10.1371/journal.ppat.1010614 (PMC9282662; doi:10.1371/journal.ppat.1010614)
Supplement: S2 Table — List includes Gene/Alternate gene name, protein/alternate protein name Uniprot ID, reported function, expression profile and subviral localization information. (XLSX) [file ppat.1010614.s007.xlsx]

## Sheet: Sheet1
Gene	Alternative Gene names	Protein Name	Alternative Protein name	Uniprot	Reported function (Literature)	Expression	Literature subviral localisation	Super-resolution subviral localisation
A33R	VACWR156	A33		P68617	EEV membrane phosphoglycoprotein, essential for cell-to-cell spread	Early/Late	EEV Membrane	Not determined
F17R	F18R, VACWR056	F17	F18	P07396	Phosphoprotein, major lateral body constituent, essentiral for morphogenesis, immune evasion - dysregulation of mTOR	Late	Lateral Bodies	Lateral Bodies
E3L	VACWR059	E3	p25	P21605	Immune evasion - multiple functions: prevents IRF activation, NFkB inhibition and dsRNA-dependent protein kinase inhibition	Early	Not packaged	Not determined
A25L	VACWR148	A25	ATI	P24759	Truncated form of A-type inclusion body - unknown function	Late	MV trans-membrane protein	Not determined
A12L	VACWR131	A12		Q80HV7	Component of the virion core, undergoes proteolytic cleavage during maturation, interacts with A19 in virions	Late	Core	Not determined
A4L	VACWR123	A4	p39	P29191	Core structural protein	Late	Outer core	Core
A19L	VACWR139	A19		P68714	Core structural protein, interacts with multiple components of packaged viral transcription machinery, important for viral gene expression	Late	Core	Lateral bodies
A13L	VACWR132	A13	P8	Q76ZQ4	MV membrane protein	Late	MV Membrane	Not determined
A2.5L	VACWR121	A2.5		P07608	Redox protein, essential member of the disulphide bond formation pathway	Late	Packaged in unknown location	Lateral bodies
B18R	VACWR200	B18		P25213	Type I Interferon decoy receptor, secreted from infected cells	Early	Not previously thought to be packaged	Not determined
A30L	VACWR153	A30		P68596	Seven protein complex member, unknown function	Late	Between the core and the membrane	Not determined
C3L	VACWR025	C3	VCP	P68638	Complement control protein, Inhibits complement by binding host C3b and C4b proteins	Late	EEV Membrane associated	Not determined
A27L	VACWR150	A27		P11258	MV membrane protein, roles in attachment, fusion and microtubule transport	Late	MV Membrane	Not determined
F7L	VACWR046	F7		P24359	Unknown	Late	Unknown	Not determined
H5R	VACWR103	H5	VLTF-4	P07242	Late gene transcription elongation factor, phospphoprotein	Early/Late	Core	Not determined
G4L	VACWR081	G4	Glutaredoxin-2, GLRX2	P68460	Glutaredoxin-2, esssential for formation of disulpide bonds suring morphogenesis	Late	Lateral bodies	Lateral bodies
A45R	SALF8R, VACWR171	A45	SODL	P26669	Superoxide dismutase-like protein	Late	Packaged in unknown location	Lateral bodies
G7L	VACWR085	G7		P68716	Seven protein complex member, unknown function	Late	Between the core and the membrane	Not determined
A1L	VACWR119	A1	VLTF-2	P07610	Acts with RNA polymerase to initiate transcription from viral late gene promoters	Intermediate	Not previously thought to be packaged	Not determined
B5R	PS/HR, VACWR187	B5	Plaque-size/host range protein	Q01227	EEV membrane glycoprotein	Late	EEV trans-membrane protein	Not determined
G9R	VACWR087	G9	F1	P07611	Myristyl MV membrane protein	Late	MV membrane	Not determined
A42R	VACWR167	A42	Profilin, PROF	Q76ZN5	Profilin-like, unknown function	Late	Packaged in unknown location	Not determined
H3L	VACWR101	H3	p35, Ag35	P07240	Heparin binding MV membrane protein	Late	MV Membrane	Not determined
K4L	VACWR035	K4	K3, VK04, Phospholipase-D-like protein K4	P18377	Phospholipase-D-like protein, nuclease and DNA-nick repair activity	Late	Core	Not determined
A11L	VACWR130	A11		Q80HV8	Required for crescent formation	Late	Not packaged	Not determined
O2L	VACWR069	O2	Glutaredoxin-1, GLRX1	P68692	Glutaredoxin- 1, Non-essential, unknown function	Late	Packaged in unknown location	Lateral bodies
H1L	VACWR099	H1	VH1, DUSP	P07239	Phosphatase, required for early transcription, immune evasion - dephosphorylates STAT1	Late	Lateral bodies	Not determined
N1L	VACWR028	N1		P17361	Immune evasion - NFkB inhibition	Early	Packaged in unknown location	Not determined
Legend: List of LB enriched proteins identifed in this study. EEV: Extracellular Enveloped Virion, MV: Mature Virion
