# Supplementary material for: Poxviruses package viral redox proteins in lateral bodies and modulate the host oxidative response
Source: PLoS Pathog. 2022 Jul 14;18(7):e1010614. doi: 10.1371/journal.ppat.1010614 (PMC9282662; doi:10.1371/journal.ppat.1010614)
Supplement: S3 Table — List of cellular protein peptides identified by MS (Sheet 1), enriched in Core-LB and Core fractions (Sheet 2), enriched in Core-LB fraction (Sheet 3) or enriched in Core fraction (Sheet 4). (XLSX) [file ppat.1010614.s008.xlsx]

## Sheet: Legend
Content
	Sheet 1	Protein Identification	Overview of proteins and peptides identified
				Protein UP Acc	Protein Uniprot entry name
				Peptide_charge	Peptide sequence _ charge
				Group_original	Condition abbreviations and grouping (CLB: Core lateral body, CORE: Core alone)
				Subject_original	Biological replicate number
				Intensity	Peptide_charge intensity
	Sheet 2	Protein Quantification - Stats	Proteins quantified including statistical testing
				Protein UP Acc	Protein Uniprot entry name
				Gene Names	Gene name
				Comparison	Comparison carried out
				log2FC	log2 fold change
				pvalue	p-value (MSStats)
				adj.pvalue	false discovery adjusted p-value (MSStats)
				mean log2(Intensity)	Protein log2 intensity
	Sheet 3	Enriched CLB	Proteins enriched in Core lateral body
				Protein UP Acc	Protein Uniprot entry name
				Gene Names	Gene name
				Comparison	Comparison carried out
				log2FC	log2 fold change
				pvalue	p-value (MSStats)
				adj.pvalue	false discovery adjusted p-value (MSStats)
				mean log2(Intensity)	Protein log2 intensity
	Sheet 4	Enriched CORE	Proteins enriched in Core alone
				Protein UP Acc	Protein Uniprot entry name
				Gene Names	Gene name
				Comparison	Comparison carried out
				log2FC	log2 fold change
				pvalue	p-value (MSStats)
				adj.pvalue	false discovery adjusted p-value (MSStats)
				mean log2(Intensity)	Protein log2 intensity

## Sheet: 1 - Peptides Identified
Protein UP Acc	Peptide_charge	Group_original	Subject_original	Intensity
NBAS_HUMAN	GQVLILLVEQALR_4	CLB	1	104551
KR87P_HUMAN	DVDCAYLR[4]C+57.0215_2	CLB	1	5355.54
KR87P_HUMAN	LAELEGALQK_2	CLB	1	573.291
KR87P_HUMAN	LTAEVENAK_2	CLB	1	34746.4
F231B_HUMAN	HPSLSVR_2	CLB	1	177114
CC182_HUMAN	ELEDFK_2	CLB	1	561061
RIM3B_HUMAN	AELTGLAR_2	CLB	1	53238.2
FHAD1_HUMAN	VQDLENHLTQQK_2	CLB	1	1.28053e+06
HGB1A_HUMAN	FEDMAK_2	CLB	1	299288
HGB1A_HUMAN	GEHPGLSIGDVAK_2	CLB	1	824591
HGB1A_HUMAN	GEHPGLSIGDVAK_3	CLB	1	1.92417e+06
HGB1A_HUMAN	MSSYAFFVQTCR[1]M+15.9949|[11]C+57.0215_2	CLB	1	735155
HGB1A_HUMAN	MSSYAFFVQTCR[11]C+57.0215_2	CLB	1	3.0381e+06
HGB1A_HUMAN	MSSYAFFVQTCR[11]C+57.0215_3	CLB	1	402499
HGB1A_HUMAN	TYIPPK_2	CLB	1	4.77686e+06
RAS4B_HUMAN	SVESFLK_2	CLB	1	366982
ADAS_HUMAN	IVNLACK[6]C+57.0215_2	CLB	1	21501.9
ADAS_HUMAN	NIYGNIEDLVVHIK_3	CLB	1	48011.2
MYO1C_HUMAN	AVASEIFK_2	CLB	1	226163
MYO1C_HUMAN	DGTIDFTPGSELLITK_2	CLB	1	182218
MYO1C_HUMAN	LFISTR_2	CLB	1	139967
MYO1C_HUMAN	LLQSNPVLEAFGNAK_2	CLB	1	365822
MYO1C_HUMAN	QLLLTPNAVVIVEDAK_2	CLB	1	184336
MYO1C_HUMAN	TFTWLVGK_2	CLB	1	161074
MYO1C_HUMAN	TLFATEDALEVR_2	CLB	1	182584
MYO1C_HUMAN	YLGLLENLR_2	CLB	1	129213
NDUS8_HUMAN	EPATINYPFEK_2	CLB	1	997052
NDUS8_HUMAN	GLGMTLSYLFR_2	CLB	1	89548.7
NDUS8_HUMAN	LCEAICPAQAITIEAEPR[2]C+57.0215|[6]C+57.0215_2	CLB	1	510582
NDUS8_HUMAN	TLLWTELFR_2	CLB	1	1.29639e+06
NDUS8_HUMAN	YDIDMTK_2	CLB	1	409474
CLIC1_HUMAN	AEEQPQVELFVK[N-term]N-term(43.01839)_2	CLB	1	138848
CLIC1_HUMAN	GFTIPEAFR_2	CLB	1	450506
CLIC1_HUMAN	GVTFNVTTVDTK_2	CLB	1	384795
CLIC1_HUMAN	IGNCPFSQR[4]C+57.0215_2	CLB	1	26231.8
CLIC1_HUMAN	LAALNPESNTAGLDIFAK_2	CLB	1	389176
CLIC1_HUMAN	LHIVQVVCK[8]C+57.0215_3	CLB	1	58365.1
CLIC1_HUMAN	NSNPALNDNLEK_2	CLB	1	201957
CLIC1_HUMAN	YLSNAYAR_2	CLB	1	442672
ODPX_HUMAN	ANLENPIR_2	CLB	1	94176.1
IF2B3_HUMAN	LLVPTQFVGAIIGK_2	CLB	1	21747.2
SYT5_HUMAN	NDAIGEVR_2	CLB	1	23690.3
NDUA4_HUMAN	FYSVNVDYSK_2	CLB	1	2.82066e+06
NDUA4_HUMAN	LALFNPDVCWDR[9]C+57.0215_2	CLB	1	228801
NDUA4_HUMAN	LGPNDQYK_2	CLB	1	1.63054e+06
DDX3X_HUMAN	GCHLLVATPGR[2]C+57.0215_2	CLB	1	879.097
DDX3X_HUMAN	GCHLLVATPGR[2]C+57.0215_3	CLB	1	211967
DDX3X_HUMAN	GLDISNVK_2	CLB	1	232198
DDX3X_HUMAN	HAIPIIK_2	CLB	1	320866
DDX3X_HUMAN	HVINFDLPSDIEEYVHR_3	CLB	1	115279
DDX3X_HUMAN	HVINFDLPSDIEEYVHR_4	CLB	1	36179
DDX3X_HUMAN	IGLDFCK[6]C+57.0215_2	CLB	1	14438.3
DDX3X_HUMAN	SDYDGIGSR_2	CLB	1	39815.2
DDX3X_HUMAN	SFLLDLLNATGK_2	CLB	1	582239
DDX3X_HUMAN	SPILVATAVAAR_2	CLB	1	931058
DDX3X_HUMAN	TAAFLLPILSQIYSDGPGEALR_3	CLB	1	159522
DDX3X_HUMAN	VGSTSENITQK_2	CLB	1	NA
DDX3X_HUMAN	YTRPTPVQK_2	CLB	1	46830
DDX3X_HUMAN	YTRPTPVQK_3	CLB	1	202041
NDKM_HUMAN	LVGDVIQR_2	CLB	1	304793
NDKM_HUMAN	NVIHASDSVEGAQR_3	CLB	1	181177
COX7R_HUMAN	FSGFTQK_2	CLB	1	315983
COX7R_HUMAN	LAGAWASEAYSPQGLKPVVSTEAPPIIFATPTK_3	CLB	1	684611
COX7R_HUMAN	LAGAWASEAYSPQGLKPVVSTEAPPIIFATPTK_4	CLB	1	211937
COX7R_HUMAN	LTSDSTVYDYAGK_2	CLB	1	45941.3
ACPM_HUMAN	LSVNSHFMK_3	CLB	1	731250
ACPM_HUMAN	VLYVLK_2	CLB	1	2.0499e+06
CCS_HUMAN	FLQLTPER_2	CLB	1	239653
CCS_HUMAN	LACGIIAR[3]C+57.0215_2	CLB	1	244087
CCS_HUMAN	SAGLFQNPK_2	CLB	1	20.5687
CCS_HUMAN	SLIIDEGEDDLGR_2	CLB	1	7539.24
CCS_HUMAN	VWDVIGR_2	CLB	1	NA
BCKD_HUMAN	SGPGGGLPLRPLLGPALALR_3	CLB	1	3773.15
BCKD_HUMAN	SGPGGGLPLRPLLGPALALR_4	CLB	1	22290.4
MGST3_HUMAN	IASGLGLAWIVGR_2	CLB	1	261935
TX1B3_HUMAN	GIYVTR_2	CLB	1	3.07708e+06
QCR8_HUMAN	EFGNLTR_2	CLB	1	217244
QCR8_HUMAN	NPAAYENDK_2	CLB	1	29565.4
QCR10_HUMAN	LILDWVPYINGK_2	CLB	1	108417
MAST4_HUMAN	DLKPDNLLVTSMGHIK[12]M+15.9949_3	CLB	1	530520
SYNJ2_HUMAN	LLNNTWLSK_2	CLB	1	443971
ARC1B_HUMAN	AYHSFLVEPISCHAWNK[N-term]N-term(43.01839)|[12]C+57.0215_3	CLB	1	166851
ARC1B_HUMAN	FAVGSGSR_2	CLB	1	30806.9
ARC1B_HUMAN	NAYVWTLK_2	CLB	1	5010.11
ARPC3_HUMAN	ANVFFK_2	CLB	1	62264.2
ARPC3_HUMAN	DTDIVDEAIYYFK_2	CLB	1	54110.5
ARPC3_HUMAN	VFDPQNDKPSK_3	CLB	1	64879
MUSK_HUMAN	NSLGTAYSK_2	CLB	1	NA
RT12_HUMAN	EAVCFIPGEGHTLQEHQIVLVEGGR[4]C+57.0215_3	CLB	1	40571.3
RT12_HUMAN	EAVCFIPGEGHTLQEHQIVLVEGGR[4]C+57.0215_4	CLB	1	178810
HMGB3_HUMAN	NPEVPVNFAEFSK_2	CLB	1	288983
HMGB3_HUMAN	QPYITK_2	CLB	1	118689
HMGB3_HUMAN	RPPSGFFLFCSEFRPK[10]C+57.0215_3	CLB	1	51737.5
HMGB3_HUMAN	RPPSGFFLFCSEFRPK[10]C+57.0215_4	CLB	1	73866.5
HMGB3_HUMAN	STNPGISIGDVAK_2	CLB	1	998707
ARPC5_HUMAN	ALAAGGVGSIVR_2	CLB	1	77155.6
SI1L1_HUMAN	KPEGTINSVGFMDTR[12]M+15.9949_2	CLB	1	128390
SERA_HUMAN	GTIQVITQGTSLK_2	CLB	1	NA
NDUS4_HUMAN	EDAVSFAEK_2	CLB	1	1.57794e+06
NDUS4_HUMAN	IFVPAR_2	CLB	1	2.11684e+06
NDUS4_HUMAN	LDITTLTGVPEEHIK_2	CLB	1	608998
NDUS4_HUMAN	LDITTLTGVPEEHIK_3	CLB	1	4.00043e+06
NDUS4_HUMAN	MEFDTR_2	CLB	1	280128
NDUS4_HUMAN	NGWSYDIEER_2	CLB	1	11643.1
NDUS4_HUMAN	NNMQSGVNNTK_2	CLB	1	71726.3
NDUS4_HUMAN	SYGANFSWNK_2	CLB	1	1.62336e+06
TGFI1_HUMAN	DFLQLFAPR_2	CLB	1	391230
ZN208_HUMAN	GFVMFSILAK[4]M+15.9949_2	CLB	1	13097.7
ZN208_HUMAN	GFVMFSILAK[4]M+15.9949_3	CLB	1	157181
S26A4_HUMAN	LEQCGFFDDNIR[4]C+57.0215_2	CLB	1	112476
TIM44_HUMAN	GFLSGLLDNVK_2	CLB	1	121319
TIM44_HUMAN	TIESETVR_2	CLB	1	196085
NDUB5_HUMAN	ELIDHSPK_2	CLB	1	312357
NDUB5_HUMAN	GDGPWYYYETIDK_2	CLB	1	745903
NDUB5_HUMAN	NFYDSPEK_2	CLB	1	135414
NDUB3_HUMAN	IEGTPLETIQK_2	CLB	1	1.58329e+06
NDUB3_HUMAN	SVSFSDVFFK_2	CLB	1	686708
NDUB3_HUMAN	YMGGFAK_2	CLB	1	214958
NDUA2_HUMAN	ALENVLSGK_2	CLB	1	1.87203e+06
NDUA2_HUMAN	ANPDLPILIR_2	CLB	1	1.34985e+06
NDUA2_HUMAN	IHLCQR[4]C+57.0215_2	CLB	1	340574
NDUA2_HUMAN	YAFGQETNVPLNNFSADQVTR_3	CLB	1	820596
BUB3_HUMAN	VLVWDLR_2	CLB	1	27132.9
MCAT_HUMAN	ADQPKPISPLK[N-term]N-term(43.01839)_2	CLB	1	107706
MCAT_HUMAN	YTGTLDCAK[7]C+57.0215_2	CLB	1	23041.5
MYO1B_HUMAN	IFLLTNNNLLLADQK_2	CLB	1	49115
MYO1B_HUMAN	RPPTAGSQFK_2	CLB	1	29380.9
IDH3B_HUMAN	EQTEGEYSSLEHESAR_3	CLB	1	276323
IDH3B_HUMAN	GVIECLK[5]C+57.0215_2	CLB	1	9947.62
CALU_HUMAN	DWILPSDYDHAEAEAR_3	CLB	1	61639.2
CALU_HUMAN	EQFVEFR_2	CLB	1	24145
CALU_HUMAN	HLVYESDQNK_2	CLB	1	NA
EDIL3_HUMAN	VTGVITQGAK_2	CLB	1	171360
NDUS5_HUMAN	EWIECAHGIGYTR[5]C+57.0215_2	CLB	1	433728
NDUS5_HUMAN	EWIECAHGIGYTR[5]C+57.0215_3	CLB	1	2.06914e+06
NDUS5_HUMAN	FGLNIDR_2	CLB	1	145014
NDUS5_HUMAN	IEYDDFVECLLR[9]C+57.0215_2	CLB	1	1.1974e+06
NDUS5_HUMAN	PFLDIQK_2	CLB	1	2.6396e+06
NDUS5_HUMAN	WLTIQSGEQPYK_2	CLB	1	2.68313e+06
NDUS5_HUMAN	YTPPPHHIGK_2	CLB	1	72343.9
NDUS5_HUMAN	YTPPPHHIGK_3	CLB	1	926138
GMFG_HUMAN	LVQTAELTK_2	CLB	1	54769.4
PLIN1_HUMAN	GLLGGVAHTLQK_2	CLB	1	NA
PLIN1_HUMAN	GLLGGVAHTLQK_3	CLB	1	8777.69
GANP_HUMAN	FGQPSLFGQNSTLSGK_2	CLB	1	62824.6
NDK8_HUMAN	DRPFFPGLVK_2	CLB	1	227144
NDK8_HUMAN	DRPFFPGLVK_3	CLB	1	320158
NDK8_HUMAN	NIIHGSDSVK_2	CLB	1	116464
NDK8_HUMAN	NIIHGSDSVK_3	CLB	1	238170
NDK8_HUMAN	SCAHDWVYE[2]C+57.0215_2	CLB	1	134796
NDK8_HUMAN	VMLGETNPADSKPGTIR_3	CLB	1	198945
ACSL4_HUMAN	AKPTSDKPGSPYR_3	CLB	1	94061.4
ACSL4_HUMAN	EAVVHGLNESEASYLITSVELLESK_3	CLB	1	169410
ACSL4_HUMAN	FEIPIK_2	CLB	1	195552
ACSL4_HUMAN	GYDAPLCNLLLFK[7]C+57.0215_2	CLB	1	39842.7
ACSL4_HUMAN	LILGNYK_2	CLB	1	34223.9
ACSL4_HUMAN	LQAGEYVSLGK_2	CLB	1	NA
ACSL4_HUMAN	LSPEPWTPETGLVTDAFK_2	CLB	1	329654
ACSL4_HUMAN	SDQSYVISFVVPNQK_2	CLB	1	67958.3
ACSL4_HUMAN	TALLDISCVK[8]C+57.0215_2	CLB	1	142557
ACSL4_HUMAN	VGAPLICCEIK[7]C+57.0215|[8]C+57.0215_2	CLB	1	128122
ACSL4_HUMAN	VQEMNYIQK_2	CLB	1	26256
SNX3_HUMAN	VVVPPLPGK_2	CLB	1	74694.4
HNRPQ_HUMAN	AGPIWDLR_2	CLB	1	79683.9
HNRPQ_HUMAN	TGYTLDVTTGQR_2	CLB	1	NA
KLH41_HUMAN	IYVVAGK_2	CLB	1	6.58171e+06
CTND1_HUMAN	AAALVLQTIWGYK_2	CLB	1	63340.9
CTND1_HUMAN	ALSAIADLLTNEHER_2	CLB	1	197154
CTND1_HUMAN	ALSAIADLLTNEHER_3	CLB	1	117451
CTND1_HUMAN	IYISLLK_2	CLB	1	43438.2
CTND1_HUMAN	LVLINK_2	CLB	1	9388.79
CTND1_HUMAN	NLSYQVHR_2	CLB	1	32927.4
RT14_HUMAN	ILQDVADEEIAALPR_2	CLB	1	197154
RT14_HUMAN	ILQDVADEEIAALPR_3	CLB	1	117451
HNRCL_HUMAN	SDVEAIFSK_2	CLB	1	200952
HNRCL_HUMAN	VFIGNLNTLVVK_2	CLB	1	305282
EDF1_HUMAN	AIPNNQVLGK_2	CLB	1	404127
EDF1_HUMAN	DIGKPIEK_2	CLB	1	146833
EDF1_HUMAN	INEKPQVIADYESGR_3	CLB	1	243760
EDF1_HUMAN	VTLEVGK_2	CLB	1	344032
DNJA2_HUMAN	FDVQFPENNWINPDK_2	CLB	1	1740.54
DNJA2_HUMAN	ILEVHVDK_2	CLB	1	69492.5
DNJA2_HUMAN	NVLCSACSGQGGK[4]C+57.0215|[7]C+57.0215_2	CLB	1	281913
DNJA2_HUMAN	VSLEDLYNGK_2	CLB	1	78785.4
ABCB7_HUMAN	LAGLHDAILR_3	CLB	1	532.926
WDR1_HUMAN	AHDGGIYAISWSPDSTHLLSASGDK_3	CLB	1	59773.2
WDR1_HUMAN	AHDGGIYAISWSPDSTHLLSASGDK_4	CLB	1	370089
WDR1_HUMAN	DIAWTEDSK_2	CLB	1	NA
WDR1_HUMAN	FGAVFLWDSGSSVGEITGHNK_3	CLB	1	178196
WDR1_HUMAN	FGAVFLWDSGSSVGEITGHNK_4	CLB	1	5447.65
WDR1_HUMAN	FVNCVR[4]C+57.0215_2	CLB	1	146015
WDR1_HUMAN	GPVTDVAYSHDGAFLAVCDASK[18]C+57.0215_3	CLB	1	555881
WDR1_HUMAN	IAVVGEGR_2	CLB	1	NA
WDR1_HUMAN	LYSILGTTLK_2	CLB	1	201915
WDR1_HUMAN	NIDNPALADIYTEHAHQVVVAK_3	CLB	1	132683
WDR1_HUMAN	VVTVFSVADGYSENNVFYGHHAK_4	CLB	1	589236
WDR1_HUMAN	YAPSGFYIASGDVSGK_2	CLB	1	305266
WDR1_HUMAN	YEYQPFAGK_2	CLB	1	210272
CLAP2_HUMAN	EGLLGLQNLLK_2	CLB	1	419376
CLAP2_HUMAN	LSSSVSAMR_2	CLB	1	17275.4
CPNE3_HUMAN	FGVYDIDNK_2	CLB	1	128913
CPNE3_HUMAN	GSITISAEEIK_2	CLB	1	134272
CPNE3_HUMAN	NCLNPQFSK[2]C+57.0215_2	CLB	1	174744
CPNE3_HUMAN	SDPYLEFHK_3	CLB	1	144249
ZC11A_HUMAN	IDSEIK_2	CLB	1	1.19601e+06
ANR17_HUMAN	LLIEGR_2	CLB	1	113478
ANR17_HUMAN	LLLEGR_2	CLB	1	113478
NDUS7_HUMAN	GEYVVAK_2	CLB	1	77158.2
NDUS7_HUMAN	LQIWYR_2	CLB	1	422626
NDUS2_HUMAN	APGFAHLAGLDK_2	CLB	1	295877
NDUS2_HUMAN	APGFAHLAGLDK_3	CLB	1	683416
NDUS2_HUMAN	GEFGVYLVSDGSSRPYR_3	CLB	1	601135
NDUS2_HUMAN	IIAQCLNK[5]C+57.0215_2	CLB	1	673317
NDUS2_HUMAN	LDELEELLTNNR_2	CLB	1	36337.6
NDUS2_HUMAN	LDELEELLTNNR_3	CLB	1	7509.53
NDUS2_HUMAN	NITLNFGPQHPAAHGVLR_4	CLB	1	NA
NDUS2_HUMAN	TYLQALPYFDR_2	CLB	1	250404
NIPS2_HUMAN	DAHSNLLAK_2	CLB	1	528982
NIPS2_HUMAN	EFLEFR_2	CLB	1	519815
NIPS2_HUMAN	ETSNLYK_2	CLB	1	784466
NIPS2_HUMAN	ICQEVLPK[2]C+57.0215_2	CLB	1	4.53927e+06
NIPS2_HUMAN	IMIPLK_2	CLB	1	1.76038e+06
NIPS2_HUMAN	LQFHNVKPECLEAYNK[10]C+57.0215_3	CLB	1	964074
NIPS2_HUMAN	LQFHNVKPECLEAYNK[10]C+57.0215_4	CLB	1	1.43999e+06
NIPS2_HUMAN	SDMLLSR_2	CLB	1	379665
NIPS2_HUMAN	SGPNIYELR_2	CLB	1	196461
VATG1_HUMAN	ASQSQGIQQLLQAEK[N-term]N-term(43.01839)_2	CLB	1	66656
SH3L1_HUMAN	VYIASSSGSTAIK_2	CLB	1	53292.5
FLNB_HUMAN	IQQNTFTR_2	CLB	1	518084
FLNB_HUMAN	LIALLEVLSQK_2	CLB	1	775257
FLNB_HUMAN	LLGWIQNK_2	CLB	1	406543
FLNB_HUMAN	SPFTVGVAAPLDLSK_2	CLB	1	40147.3
FLNB_HUMAN	VVASGPGLEHGK_3	CLB	1	81178.1
NDUS6_HUMAN	EVNENFAIDLIAEQPVSEVETR_3	CLB	1	778802
NDUS6_HUMAN	TGTCGYCGLQFR[4]C+57.0215|[7]C+57.0215_2	CLB	1	1.58515e+06
NDUS6_HUMAN	VIACDGGGGALGHPK[4]C+57.0215_2	CLB	1	483898
NDUS6_HUMAN	VIACDGGGGALGHPK[4]C+57.0215_3	CLB	1	2.40617e+06
NDUS6_HUMAN	VTHTGQVYDDK_2	CLB	1	NA
NDUS6_HUMAN	VTHTGQVYDDK_3	CLB	1	1.25034e+06
NDUS6_HUMAN	VYINLDK_2	CLB	1	2.69166e+06
CISY_HUMAN	AYAQGISR_2	CLB	1	391284
CISY_HUMAN	DILADLIPK_2	CLB	1	84641.2
CISY_HUMAN	VVPGYGHAVLR_3	CLB	1	322087
RM33_HUMAN	LTLLHYDPVVK_3	CLB	1	364934
RM33_HUMAN	VLFVEK_2	CLB	1	188113
NDUB1_HUMAN	ELQPSEEVTWK_2	CLB	1	910379
NDUB1_HUMAN	MVNLLQIVR_2	CLB	1	64356.3
NDUB1_HUMAN	VNLLQIVR_2	CLB	1	487766
NDUS3_HUMAN	AANWYER_2	CLB	1	282096
NDUS3_HUMAN	DFPLSGYVELR_2	CLB	1	667708
NDUS3_HUMAN	ESAGADTRPTVRPR_3	CLB	1	678881
NDUS3_HUMAN	ESAGADTRPTVRPR_4	CLB	1	908302
NDUS3_HUMAN	FEIVYNLLSLR_2	CLB	1	182022
NDUS3_HUMAN	ILTDYGFEGHPFR_3	CLB	1	583960
NDUS3_HUMAN	QLSAFGEYVAEILPK_2	CLB	1	1.02232e+06
NDUS3_HUMAN	SLVDLTAVDVPTR_2	CLB	1	914840
NDUS3_HUMAN	TYTDELTPIESAVSVFK_2	CLB	1	1.81089e+06
NDUS3_HUMAN	VVAEPVELAQEFR_2	CLB	1	493472
ECI2_HUMAN	ATEMLIFGK_2	CLB	1	275841
ECI2_HUMAN	DFENSMNQVK_2	CLB	1	260.936
ECI2_HUMAN	LHAVNAEECNVLQGR[9]C+57.0215_3	CLB	1	905855
ECI2_HUMAN	LYALYK_2	CLB	1	97466.9
ECI2_HUMAN	NAINTEMYHEIMR_3	CLB	1	114128
ECI2_HUMAN	NNAVLLR_2	CLB	1	173.21
ECI2_HUMAN	STGFETLVVTSEDGITK_2	CLB	1	307317
ECI2_HUMAN	STGFETLVVTSEDGITK_3	CLB	1	74213.2
ECI2_HUMAN	WDAWNALGSLPK_2	CLB	1	201930
ECI2_HUMAN	WLSDECTNAVVNFLSR[6]C+57.0215_2	CLB	1	86200.5
ECI2_HUMAN	WLSDECTNAVVNFLSR[6]C+57.0215_3	CLB	1	14914.1
BAF_HUMAN	AYVVLGQFLVLK_2	CLB	1	328141
BAF_HUMAN	DCFGCLR[2]C+57.0215|[5]C+57.0215_2	CLB	1	17326.4
U520_HUMAN	DLIPYLEK_2	CLB	1	9929.26
CMC1_HUMAN	AGQTTYSGVIDCFR[12]C+57.0215_2	CLB	1	210287
CMC1_HUMAN	FGLYLPK_2	CLB	1	83154.5
CMC1_HUMAN	IYSTLAGTR_2	CLB	1	NA
CMC1_HUMAN	LATATFAGIENK_2	CLB	1	236024
CMC1_HUMAN	LQVAGEITTGPR_2	CLB	1	142582
CMC1_HUMAN	LTVNDFVR_2	CLB	1	300620
CMC1_HUMAN	NSFDCFK[5]C+57.0215_2	CLB	1	NA
CMC1_HUMAN	SPSVAVVQPK_2	CLB	1	2608.63
CMC1_HUMAN	YEGFFGLYR_2	CLB	1	258209
IDHC_HUMAN	IWYEHR_2	CLB	1	122108
IDHC_HUMAN	NILGGTVFR_2	CLB	1	308833
SCO1_HUMAN	EAIANYVK_2	CLB	1	945171
DYSF_HUMAN	DSFSDPYAIVSFLHQSQK_3	CLB	1	93178.6
DYSF_HUMAN	LAWFPLTR_2	CLB	1	50884.9
DYSF_HUMAN	TAIEILAWGLR_2	CLB	1	63615.9
ATP5H_HUMAN	AGLVDDFEK_2	CLB	1	1.25506e+06
ATP5H_HUMAN	IVEYEK_2	CLB	1	962990
ATP5H_HUMAN	LAALPENPPAIDWAYYK_2	CLB	1	2.69927e+06
ATP5H_HUMAN	SCAEWVSLSK[2]C+57.0215_2	CLB	1	836203
ATP5H_HUMAN	SWNETLTSR_2	CLB	1	50179.2
ATP5H_HUMAN	TIDWVAFAEIIPQNQK_2	CLB	1	495048
ATP5H_HUMAN	TIDWVAFAEIIPQNQK_3	CLB	1	253838
ATP5H_HUMAN	VPVPEDK_2	CLB	1	774538
ATP5H_HUMAN	YPYWPHQPIENL_2	CLB	1	536534
ATP5H_HUMAN	YTAQVDAEEK_2	CLB	1	713562
ATP5L_HUMAN	IVNSAQTGSFK_2	CLB	1	NA
ATP5L_HUMAN	LATFWYYAK_2	CLB	1	4.14498e+06
ATP5L_HUMAN	VELVPPTPAEIPR_2	CLB	1	4.70497e+06
KRT34_HUMAN	LVVNIDNAK_2	CLB	1	12890.3
CLPX_HUMAN	TLLAQTLAK_2	CLB	1	75443.1
NOL4_HUMAN	EMGDSNSDGK[2]M+15.9949_2	CLB	1	NA
NOL4_HUMAN	EMGDSNSDGK[2]M+15.9949_3	CLB	1	NA
TOM70_HUMAN	AAAFEQLQK_2	CLB	1	342316
TOM70_HUMAN	AASKPVEAAVVAAAVPSSGSGVGGGGTAGPGTGGLPR[N-term]N-term(43.01839)_4	CLB	1	271592
TOM70_HUMAN	AIDMFNK_2	CLB	1	112195
TOM70_HUMAN	AIEIDNK_2	CLB	1	148432
TOM70_HUMAN	AVELNPK_2	CLB	1	216737
TOM70_HUMAN	CFALYR[1]C+57.0215_2	CLB	1	65966.4
TOM70_HUMAN	EGEALEVK_2	CLB	1	608338
TOM70_HUMAN	GLLQLQWK_2	CLB	1	327862
TOM70_HUMAN	LRPESALAQAQK_2	CLB	1	223670
TOM70_HUMAN	LRPESALAQAQK_3	CLB	1	331233
TOM70_HUMAN	NVDLSTFYQNR_2	CLB	1	426860
TM63A_HUMAN	MDSPFLELWQSK[1]M+15.9949_3	CLB	1	5660.46
HAUS5_HUMAN	WVQAQGALQK_2	CLB	1	3.53476e+06
NDUB6_HUMAN	IFPGDTILETGEVIPPMK_2	CLB	1	183960
NDUB6_HUMAN	TGYTPDEK[N-term]N-term(43.01839)_2	CLB	1	82629.1
MFN2_HUMAN	GISEVLAR_2	CLB	1	44421.8
NDUB4_HUMAN	GLIENPALLR_2	CLB	1	1.39474e+06
NDUB4_HUMAN	TFHLSY_2	CLB	1	1.17822e+06
NDUB4_HUMAN	TLPETLDPAEYNISPETR_2	CLB	1	1.20101e+06
NDUB4_HUMAN	TLPETLDPAEYNISPETR_3	CLB	1	273737
NDUA7_HUMAN	ALVSGKPAESSAVAATEK_2	CLB	1	347531
NDUA7_HUMAN	ALVSGKPAESSAVAATEK_3	CLB	1	3.39984e+06
NDUA7_HUMAN	LPVGPSHK_2	CLB	1	429549
NDUA7_HUMAN	LSNNYYCTR[7]C+57.0215_2	CLB	1	951794
NDUA7_HUMAN	NWASGHDLQGK_2	CLB	1	459398
NDUA7_HUMAN	NWASGHDLQGK_3	CLB	1	867472
NDUA7_HUMAN	YQEISK_2	CLB	1	455957
LETM1_HUMAN	ALGVTEDR_2	CLB	1	127899
LETM1_HUMAN	DFEPER_2	CLB	1	228418
LETM1_HUMAN	DFSVFFQK_2	CLB	1	122274
LETM1_HUMAN	ETGERPSNEEIMR_3	CLB	1	70475.9
LETM1_HUMAN	LEATLQEEAAIQQEHR_3	CLB	1	18456.2
LETM1_HUMAN	LFEDELTLDNLTRPQLVALCK[20]C+57.0215_3	CLB	1	247132
LETM1_HUMAN	LLELQSIGTNNFLR_2	CLB	1	147766
LETM1_HUMAN	LTSLAAALDENK_2	CLB	1	252.159
LETM1_HUMAN	STLQTLPEIVAK_2	CLB	1	885238
LETM1_HUMAN	VAEVEGEQVDNK_2	CLB	1	669032
LETM1_HUMAN	VNIDDLVK_2	CLB	1	544489
NDUC2_HUMAN	FLPDEAR_2	CLB	1	529804
NDUC2_HUMAN	TYGEIFEK_2	CLB	1	539674
NDUAA_HUMAN	CEVLQYSAR[1]C+57.0215_2	CLB	1	478451
NDUAA_HUMAN	FYDDPR_2	CLB	1	7244.84
NDUAA_HUMAN	ITSAYLQDIENAYK_2	CLB	1	1.15033e+06
NDUAA_HUMAN	LLQYSDALEHLLTTGQGVVLER_3	CLB	1	2.44138e+06
NDUAA_HUMAN	LLQYSDALEHLLTTGQGVVLER_4	CLB	1	221748
NDUAA_HUMAN	LLVQDK_2	CLB	1	306021
NDUAA_HUMAN	QCVDHYNEVK[2]C+57.0215_2	CLB	1	NA
NDUAA_HUMAN	QCVDHYNEVK[2]C+57.0215_3	CLB	1	599838
NDUAA_HUMAN	VITVDGNICTGK[9]C+57.0215_2	CLB	1	3.14179e+06
NDUAA_HUMAN	VLHQFR_2	CLB	1	648755
NDUAA_HUMAN	VVEDIEYLK_2	CLB	1	2.84729e+06
NDUAA_HUMAN	YGMWHFLLGDK_2	CLB	1	93790.8
NDUAA_HUMAN	YGMWHFLLGDK_3	CLB	1	264790
NDUAA_HUMAN	YSPGYNTEVGDK_2	CLB	1	1.27051e+06
MPC2_HUMAN	TVFFWAPIMK_2	CLB	1	49228.8
PCNT_HUMAN	QVELLAYK_2	CLB	1	1.64296e+06
K2C75_HUMAN	TAAENEFVALK_2	CLB	1	308.792
RAB3D_HUMAN	CDLEDER[1]C+57.0215_2	CLB	1	682581
WIZ_HUMAN	MMGGAGPGSSLEAR_2	CLB	1	756078
WIZ_HUMAN	MMGGAGPGSSLEAR_3	CLB	1	147051
STAU1_HUMAN	VPQAQPTKPALK_3	CLB	1	48026.7
BAG2_HUMAN	IIDEVVNK_2	CLB	1	78080.9
AIFM1_HUMAN	AALSASEGEEVPQDK_2	CLB	1	446081
AIFM1_HUMAN	APSHVPFLLIGGGTAAFAAAR_3	CLB	1	366655
AIFM1_HUMAN	ELWFSDDPNVTK_2	CLB	1	160303
AIFM1_HUMAN	GVIFYLR_2	CLB	1	104444
AIFM1_HUMAN	ISGLGLTPEQK_2	CLB	1	326996
AIFM1_HUMAN	ISGLGLTPEQK_3	CLB	1	568407
AIFM1_HUMAN	LNDGSQITYEK_2	CLB	1	372946
AIFM1_HUMAN	SATEQSGTGIR_2	CLB	1	NA
AIFM1_HUMAN	SNIWVAGDAACFYDIK[11]C+57.0215_2	CLB	1	92825.2
TRUB2_HUMAN	ILAVIQGSHQK_2	CLB	1	312125
TRUB2_HUMAN	ILAVIQGSHQK_3	CLB	1	808380
NDUBA_HUMAN	AFDLIVDRPVTLVR_2	CLB	1	720562
NDUBA_HUMAN	AFDLIVDRPVTLVR_3	CLB	1	5.38588e+06
NDUBA_HUMAN	DVYPEPPR_2	CLB	1	697588
NDUBA_HUMAN	EGQNYQQNCIK[9]C+57.0215_2	CLB	1	959966
NDUBA_HUMAN	EVEQFTQVAK_2	CLB	1	3.12428e+06
NDUBA_HUMAN	PDSWDK_2	CLB	1	143630
NDUBA_HUMAN	TPVQPNPIVYMMK_2	CLB	1	26392.3
NDUBA_HUMAN	VDQEIINIMQDR_2	CLB	1	656596
NDUBA_HUMAN	YQDLGAYSSAR_2	CLB	1	2.95327e+06
NDUBA_HUMAN	YYYYHR_2	CLB	1	NA
DHE3_HUMAN	AKPYEGSILEADCDILIPAASEK[13]C+57.0215_3	CLB	1	1.13226e+06
DHE3_HUMAN	ALASLMTYK_2	CLB	1	815039
DHE3_HUMAN	DIVHSGLAYTMER_2	CLB	1	309026
DHE3_HUMAN	DIVHSGLAYTMER_3	CLB	1	523232
DHE3_HUMAN	FTMELAK_2	CLB	1	426172
DHE3_HUMAN	GASIVEDK_2	CLB	1	753001
DHE3_HUMAN	GFIGPGIDVPAPDMSTGER_2	CLB	1	325651
DHE3_HUMAN	HGGTIPIVPTAEFQDR_2	CLB	1	255456
DHE3_HUMAN	HGGTIPIVPTAEFQDR_3	CLB	1	1.90109e+06
DHE3_HUMAN	IIAEGANGPTTPEADK_2	CLB	1	1.38595e+06
DHE3_HUMAN	LQHGSILGFPK_3	CLB	1	1.62517e+06
DHE3_HUMAN	LVEDLR_2	CLB	1	13672.8
DHE3_HUMAN	NLNHVSYGR_2	CLB	1	NA
DHE3_HUMAN	NLNHVSYGR_3	CLB	1	25513.3
DHE3_HUMAN	NYTDNELEK_2	CLB	1	1.28211e+06
DHE3_HUMAN	TAAYVNAIEK_2	CLB	1	1.62035e+06
DHE3_HUMAN	TFVVQGFGNVGLHSMR_3	CLB	1	193470
DHE3_HUMAN	YNLGLDLR_2	CLB	1	731533
DHE3_HUMAN	YSTDVSVDEVK_2	CLB	1	1.65216e+06
COX2_HUMAN	TDAIPGR_2	CLB	1	139550
COX2_HUMAN	VVLPIEAPIR_2	CLB	1	509078
SODC_HUMAN	DGVADVSIEDSVISLSGDHCIIGR[20]C+57.0215_3	CLB	1	173165
SODC_HUMAN	GDGPVQGIINFEQK_2	CLB	1	5806.29
SODC_HUMAN	HVGDLGNVTADK_2	CLB	1	3093.7
SODC_HUMAN	TLVVHEK_2	CLB	1	NA
AATM_HUMAN	ASAELALGENSEVLK_2	CLB	1	NA
AATM_HUMAN	DAWAVR_2	CLB	1	1.08225e+06
AATM_HUMAN	EYLPIGGLAEFCK[12]C+57.0215_2	CLB	1	911375
AATM_HUMAN	FVTVQTISGTGALR_2	CLB	1	1.01515e+06
AATM_HUMAN	IAAAILNTPDLR_2	CLB	1	625458
AATM_HUMAN	IGASFLQR_2	CLB	1	611827
AATM_HUMAN	ISVAGVTSSNVGYLAHAIHQVTK_3	CLB	1	289998
AATM_HUMAN	ISVAGVTSSNVGYLAHAIHQVTK_4	CLB	1	835325
AATM_HUMAN	NMGLYGER_2	CLB	1	354362
AATM_HUMAN	QWLQEVK_2	CLB	1	265712
AATM_HUMAN	TCGFDFTGAVEDISK[2]C+57.0215_2	CLB	1	477550
AATM_HUMAN	VGAFTMVCK[8]C+57.0215_2	CLB	1	498104
PGK1_HUMAN	DCVGPEVEK[2]C+57.0215_2	CLB	1	47603.3
PGK1_HUMAN	DVLFLK_2	CLB	1	128699
PGK1_HUMAN	ITLPVDFVTADK_2	CLB	1	32718.6
PGK1_HUMAN	VLPGVDALSNI_2	CLB	1	90271.3
PGK1_HUMAN	YAEAVTR_2	CLB	1	5777.15
PLMN_HUMAN	YILQGVTSWGLGCARPNKPGVYVR[13]C+57.0215_4	CLB	1	64488.9
ATP6_HUMAN	LITTQQWLIK_2	CLB	1	643608
RASH_HUMAN	TGEGFLCVFAINNTK[7]C+57.0215_2	CLB	1	38657.1
THYG_HUMAN	VIFDANAPVAVR_2	CLB	1	69528.8
THYG_HUMAN	VIFDANAPVAVR_3	CLB	1	3926.01
CO4A1_HUMAN	HSQTIDDPQCPSGTK[10]C+57.0215_3	CLB	1	61812.6
K1C14_HUMAN	APSTYGGGLSVSSSR_2	CLB	1	NA
K1C14_HUMAN	ASLENSLEETK_2	CLB	1	263081
K1C14_HUMAN	DAEEWFFTK_2	CLB	1	53891.4
K1C14_HUMAN	EVATNSELVQSGK_2	CLB	1	64432.5
K1C14_HUMAN	GSCGIGGGIGGGSSR[3]C+57.0215_2	CLB	1	74716.6
K1C14_HUMAN	ISSVLAGGSCR[10]C+57.0215_2	CLB	1	98466.2
K1C14_HUMAN	LLEGEDAHLSSSQFSSGSQSSR_3	CLB	1	NA
K1C14_HUMAN	QFTSSSSMK_2	CLB	1	NA
K1C14_HUMAN	SEISELR_2	CLB	1	12413.7
K1C14_HUMAN	VLDELTLAR_2	CLB	1	296374
K2C6A_HUMAN	ADTLTDEINFLR_2	CLB	1	69787.1
K2C6A_HUMAN	AEAESWYQTK_2	CLB	1	NA
K2C6A_HUMAN	AIGGGLSSVGGGSSTIK_2	CLB	1	NA
K2C6A_HUMAN	ASTSTTIR[N-term]N-term(43.01839)_2	CLB	1	329135
K2C6A_HUMAN	DVDAAYMNK[7]M+15.9949_2	CLB	1	131.773
K2C6A_HUMAN	LDSELR_2	CLB	1	92652.2
K2C6A_HUMAN	QEIAEINR_2	CLB	1	1955.24
K2C6A_HUMAN	SGFSSVSVSR_2	CLB	1	24768.7
K2C6A_HUMAN	TAAENEFVTLK_2	CLB	1	13938.6
K2C6A_HUMAN	YEELQVTAGR_2	CLB	1	182889
B3AT_HUMAN	ISGLLVAVLVGLSILMEPILSR[16]M+15.9949_4	CLB	1	26647.3
B3AT_HUMAN	ISGLLVAVLVGLSILMEPILSR[16]M+15.9949_5	CLB	1	NA
FINC_HUMAN	AQITGYR_2	CLB	1	759578
FINC_HUMAN	ATITGYR_2	CLB	1	682475
FINC_HUMAN	CDPHEATCYDDGK[1]C+57.0215|[8]C+57.0215_3	CLB	1	NA
FINC_HUMAN	DAPIVNK_2	CLB	1	506980
FINC_HUMAN	DLQFVEVTDVK_2	CLB	1	1.0951e+06
FINC_HUMAN	DTLTSRPAQGVVTTLENVSPPR_3	CLB	1	900838
FINC_HUMAN	EATIPGHLNSYTIK_3	CLB	1	1.61744e+06
FINC_HUMAN	EINLAPDSSSVVVSGLMVATK_2	CLB	1	211125
FINC_HUMAN	ESVPISDTIIPAVPPPTDLR_2	CLB	1	534132
FINC_HUMAN	ESVPISDTIIPAVPPPTDLR_3	CLB	1	531455
FINC_HUMAN	EYLGAICSCTCFGGQR[7]C+57.0215|[9]C+57.0215|[11]C+57.0215_2	CLB	1	170089
FINC_HUMAN	FLATTPNSLLVSWQPPR_2	CLB	1	462019
FINC_HUMAN	FLATTPNSLLVSWQPPR_3	CLB	1	512053
FINC_HUMAN	FTQVTPTSLSAQWTPPNVQLTGYR_3	CLB	1	993774
FINC_HUMAN	GDSPASSKPISINYR_3	CLB	1	2.3297e+06
FINC_HUMAN	GEWTCKPIAEK[5]C+57.0215_2	CLB	1	NA
FINC_HUMAN	GFNCESKPEAEETCFDK[4]C+57.0215|[14]C+57.0215_3	CLB	1	988404
FINC_HUMAN	GLAFTDVDVDSIK_2	CLB	1	1.27816e+06
FINC_HUMAN	GLKPGVVYEGQLISIQQYGHQEVTR_3	CLB	1	389531
FINC_HUMAN	HTSVQTTSSGSGPFTDVR_3	CLB	1	412316
FINC_HUMAN	HYQINQQWER_2	CLB	1	498958
FINC_HUMAN	HYQINQQWER_3	CLB	1	460312
FINC_HUMAN	IAWESPQGQVSR_2	CLB	1	474770
FINC_HUMAN	IGDQWDK_2	CLB	1	1.01712e+06
FINC_HUMAN	IGDTWR_2	CLB	1	526377
FINC_HUMAN	IGDTWSK_2	CLB	1	649822
FINC_HUMAN	ISCTIANR[3]C+57.0215_2	CLB	1	1.63054e+06
FINC_HUMAN	ITYGETGGNSPVQEFTVPGSK_2	CLB	1	NA
FINC_HUMAN	ITYGETGGNSPVQEFTVPGSK_3	CLB	1	NA
FINC_HUMAN	IYLYTLNDNAR_2	CLB	1	942983
FINC_HUMAN	LGVRPSQGGEAPR_3	CLB	1	2.3035e+06
FINC_HUMAN	LLCQCLGFGSGHFR[3]C+57.0215|[5]C+57.0215_3	CLB	1	1.4107e+06
FINC_HUMAN	LTVGLTR_2	CLB	1	1.49228e+07
FINC_HUMAN	MSESGFK_2	CLB	1	1987.31
FINC_HUMAN	NLQPASEYTVSLVAIK_2	CLB	1	1.16473e+06
FINC_HUMAN	NLQPASEYTVSLVAIK_3	CLB	1	89756.2
FINC_HUMAN	NTFAEVTGLSPGVTYYFK_2	CLB	1	739532
FINC_HUMAN	NTFAEVTGLSPGVTYYFK_3	CLB	1	45217.9
FINC_HUMAN	QDGHLWCSTTSNYEQDQK[7]C+57.0215_3	CLB	1	917838
FINC_HUMAN	QYNVGPSVSK_2	CLB	1	590352
FINC_HUMAN	SDTVPSPR_2	CLB	1	929874
FINC_HUMAN	SEPLIGR_2	CLB	1	691482
FINC_HUMAN	SSPVVIDASTAIDAPSNLR_2	CLB	1	916255
FINC_HUMAN	STTPDITGYR_2	CLB	1	1.15494e+06
FINC_HUMAN	SYTITGLQPGTDYK_2	CLB	1	1.59663e+06
FINC_HUMAN	TEIDKPSQMQVTDVQDNSISVK_3	CLB	1	619635
FINC_HUMAN	TFYSCTTEGR[5]C+57.0215_2	CLB	1	984737
FINC_HUMAN	TGLDSPTGIDFSDITANSFTVHWIAPR_3	CLB	1	207233
FINC_HUMAN	TIKPDVR_2	CLB	1	228536
FINC_HUMAN	TYHVGEQWQK_2	CLB	1	NA
FINC_HUMAN	TYHVGEQWQK_3	CLB	1	1744.37
FINC_HUMAN	TYLGNALVCTCYGGSR[9]C+57.0215|[11]C+57.0215_2	CLB	1	690080
FINC_HUMAN	VDVIPVNLPGEHGQR_2	CLB	1	94961.8
FINC_HUMAN	VDVIPVNLPGEHGQR_3	CLB	1	2.53979e+06
FINC_HUMAN	VFAVSHGR_2	CLB	1	980865
FINC_HUMAN	VGDTYERPK_2	CLB	1	217312
FINC_HUMAN	VGDTYERPK_3	CLB	1	578913
FINC_HUMAN	VPGTSTSATLTGLTR_2	CLB	1	2.16589e+06
FINC_HUMAN	VTWAPPPSIDLTNFLVR_2	CLB	1	1.33838e+06
FINC_HUMAN	VTWAPPPSIDLTNFLVR_3	CLB	1	364328
FINC_HUMAN	VVTPLSPPTNLHLEANPDTGVLTVSWER_3	CLB	1	267543
FINC_HUMAN	WCGTTQNYDADQK[2]C+57.0215_2	CLB	1	NA
FINC_HUMAN	WSRPQAPITGYR_3	CLB	1	1.35149e+06
FINC_HUMAN	YEVSVYALK_2	CLB	1	1.61379e+06
FINC_HUMAN	YQCYCYGR[3]C+57.0215|[5]C+57.0215_2	CLB	1	449282
FINC_HUMAN	YSFCTDHTVLVQTR[4]C+57.0215_3	CLB	1	1.50529e+06
ALBU_HUMAN	ALVLIAFAQYLQQCPFEDHVK[14]C+57.0215_3	CLB	1	264361
ALBU_HUMAN	ALVLIAFAQYLQQCPFEDHVK[14]C+57.0215_4	CLB	1	74753
ALBU_HUMAN	DVFLGMFLYEYAR[6]M+15.9949_2	CLB	1	1.17773e+06
ALBU_HUMAN	EFNAETFTFHADICTLSEK[14]C+57.0215_3	CLB	1	134814
ALBU_HUMAN	LVTDLTK_2	CLB	1	41621
ALBU_HUMAN	VFDEFKPLVEEPQNLIK_3	CLB	1	61272.6
NU2M_HUMAN	WAIIEEFTK_2	CLB	1	NA
NU4M_HUMAN	HLSSEPLSR_2	CLB	1	37383.6
ATP8_HUMAN	ICSLHSLPPQS[2]C+57.0215_2	CLB	1	1.56802e+06
ATP8_HUMAN	NYNKPWEPK_3	CLB	1	601799
ALDOA_HUMAN	AAQEEYVK_2	CLB	1	797439
ALDOA_HUMAN	ADDGRPFPQVIK_2	CLB	1	658010
ALDOA_HUMAN	ADDGRPFPQVIK_3	CLB	1	1.39745e+06
ALDOA_HUMAN	ALANSLACQGK[8]C+57.0215_2	CLB	1	792003
ALDOA_HUMAN	ALQASALK_2	CLB	1	994005
ALDOA_HUMAN	ELSDIAHR_2	CLB	1	334217
ALDOA_HUMAN	FSHEEIAMATVTALR_3	CLB	1	1.07726e+06
ALDOA_HUMAN	GILAADESTGSIAK_2	CLB	1	242766
ALDOA_HUMAN	IGEHTPSALAIMENANVLAR_3	CLB	1	590071
ALDOA_HUMAN	LQSIGTENTEENR_2	CLB	1	79400.6
ALDOA_HUMAN	PYQYPALTPEQK_2	CLB	1	1.55936e+06
ALDOA_HUMAN	QLLLTADDR_2	CLB	1	827631
ALDOA_HUMAN	VLAAVYK_2	CLB	1	1.05474e+06
ALDOA_HUMAN	VNPCIGGVILFHETLYQK[4]C+57.0215_3	CLB	1	732200
CYTB_HUMAN	SQVVAGTNYFIK_2	CLB	1	NA
ANXA1_HUMAN	AAYLQETGKPLDETLK_3	CLB	1	618370
ANXA1_HUMAN	ALTGHLEEVVLALLK_2	CLB	1	70977.4
ANXA1_HUMAN	ALYEAGER_2	CLB	1	673003
ANXA1_HUMAN	AMVSEFLK[N-term]N-term(43.01839)_2	CLB	1	47496.9
ANXA1_HUMAN	CLTAIVK[1]C+57.0215_2	CLB	1	79739.9
ANXA1_HUMAN	DITSDTSGDFR_2	CLB	1	893178
ANXA1_HUMAN	GGPGSAVSPYPTFNPSSDVAALHK_3	CLB	1	2.70854e+06
ANXA1_HUMAN	GLGTDEDTLIEILASR_2	CLB	1	847503
ANXA1_HUMAN	GLGTDEDTLIEILASR_3	CLB	1	259439
ANXA1_HUMAN	GTDVNVFNTILTTR_2	CLB	1	606826
ANXA1_HUMAN	GVDEATIIDILTK_2	CLB	1	929640
ANXA1_HUMAN	GVDEATIIDILTK_3	CLB	1	92186.8
ANXA1_HUMAN	ILVALCGGN[6]C+57.0215_2	CLB	1	115254
ANXA1_HUMAN	MYGISLCQAILDETK[7]C+57.0215_2	CLB	1	56632.8
ANXA1_HUMAN	NALLSLAK_2	CLB	1	724210
ANXA1_HUMAN	SEIDMNDIK_2	CLB	1	1.25145e+06
ANXA1_HUMAN	TPAQFDADELR_2	CLB	1	1.80172e+06
ANXA1_HUMAN	VLDLELK_2	CLB	1	682327
K2C6B_HUMAN	ADTLTDEINFLR_2	CLB	1	69787.1
K2C6B_HUMAN	QEIAEINR_2	CLB	1	1955.24
K2C6B_HUMAN	QLDNIVGER_2	CLB	1	3669.85
K2C6B_HUMAN	SGFSSISVSR_2	CLB	1	NA
K2C1_HUMAN	AEAESLYQSK_2	CLB	1	1.26523e+06
K2C1_HUMAN	AQYEDIAQK_2	CLB	1	1.28742e+06
K2C1_HUMAN	DVDGAYMTK[7]M+15.9949_2	CLB	1	48329
K2C1_HUMAN	DYQELMNTK_2	CLB	1	710808
K2C1_HUMAN	DYQELMNTK[6]M+15.9949_2	CLB	1	1.5283e+06
K2C1_HUMAN	DYQELMNTK[6]M+15.9949_3	CLB	1	3.15377e+06
K2C1_HUMAN	FSSCGGGGGSFGAGGGFGSR[4]C+57.0215_2	CLB	1	361997
K2C1_HUMAN	GGGGGGYGSGGSSYGSGGGSYGSGGGGGGGR_3	CLB	1	17943.4
K2C1_HUMAN	GSGGGSSGGSIGGR_2	CLB	1	1184.7
K2C1_HUMAN	LNDLEDALQQAK_2	CLB	1	2.59985e+06
K2C1_HUMAN	NMQDMVEDYR_2	CLB	1	8126.86
K2C1_HUMAN	NMQDMVEDYR[2]M+15.9949_2	CLB	1	882.636
K2C1_HUMAN	NMQDMVEDYR[2]M+15.9949|[5]M+15.9949_2	CLB	1	141015
K2C1_HUMAN	NMQDMVEDYR[5]M+15.9949_2	CLB	1	95892.2
K2C1_HUMAN	QISNLQQSISDAEQR_2	CLB	1	604838
K2C1_HUMAN	SEIDNVK_2	CLB	1	5316.12
K2C1_HUMAN	SGGGFSSGSAGIINYQR_2	CLB	1	145159
K2C1_HUMAN	SISISVAR_2	CLB	1	3.2132e+06
K2C1_HUMAN	SLDLDSIIAEVK_2	CLB	1	1.51115e+06
K2C1_HUMAN	SLDLDSIIAEVK_3	CLB	1	35367.9
K2C1_HUMAN	SLNNQFASFIDK_2	CLB	1	2.4378e+06
K2C1_HUMAN	SLVNLGGSK_2	CLB	1	1.32959e+06
K2C1_HUMAN	THNLEPYFESFINNLR_3	CLB	1	1.74871e+06
K2C1_HUMAN	TLLEGEESR_2	CLB	1	54400
K2C1_HUMAN	TNAENEFVTIK_2	CLB	1	1.69815e+06
K2C1_HUMAN	WELLQQVDTSTR_2	CLB	1	1.82385e+06
K2C1_HUMAN	YEELQITAGR_2	CLB	1	1.86212e+06
TBB4A_HUMAN	ALTVPELTQQMFDAK_2	CLB	1	163240
TBB4A_HUMAN	AVLVDLEPGTMDSVR_2	CLB	1	252138
TBB4A_HUMAN	EIVHLQAGQCGNQIGAK[10]C+57.0215_3	CLB	1	1.9912e+06
TBB4A_HUMAN	LAVNMVPFPR_2	CLB	1	1.53605e+06
TBB4A_HUMAN	LHFFMPGFAPLTSR_3	CLB	1	768282
TBB4A_HUMAN	TAVCDIPPR[4]C+57.0215_2	CLB	1	271625
TBB4A_HUMAN	YLTVAAVFR_2	CLB	1	1.90296e+06
G3P_HUMAN	AGAHLQGGAK_2	CLB	1	17428.6
G3P_HUMAN	GALQNIIPASTGAAK_2	CLB	1	1.95074e+07
G3P_HUMAN	GALQNIIPASTGAAK_3	CLB	1	7378.91
G3P_HUMAN	GILGYTEHQVVSSDFNSDTHSSTFDAGAGIALNDHFVK_4	CLB	1	1.21214e+06
G3P_HUMAN	GILGYTEHQVVSSDFNSDTHSSTFDAGAGIALNDHFVK_5	CLB	1	1.01441e+06
G3P_HUMAN	IISNASCTTNCLAPLAK[7]C+57.0215|[11]C+57.0215_2	CLB	1	8.01793e+06
G3P_HUMAN	LISWYDNEFGYSNR_2	CLB	1	8.58578e+06
G3P_HUMAN	LISWYDNEFGYSNR_3	CLB	1	659339
G3P_HUMAN	LTGMAFR_2	CLB	1	3.16524e+06
G3P_HUMAN	LTGMAFR[4]M+15.9949_2	CLB	1	5.188
G3P_HUMAN	LVINGNPITIFQER_3	CLB	1	110893
G3P_HUMAN	QASEGPLK_2	CLB	1	1.3924e+06
G3P_HUMAN	VGVNGFGR_2	CLB	1	635294
G3P_HUMAN	VIHDNFGIVEGLMTTVHAITATQK_3	CLB	1	2.78597e+06
G3P_HUMAN	VIHDNFGIVEGLMTTVHAITATQK_4	CLB	1	6.1307e+06
G3P_HUMAN	VIHDNFGIVEGLMTTVHAITATQK[13]M+15.9949_3	CLB	1	651688
G3P_HUMAN	VIHDNFGIVEGLMTTVHAITATQK[13]M+15.9949_4	CLB	1	1.81689e+06
G3P_HUMAN	VIISAPSADAPMFVMGVNHEK_3	CLB	1	553153
G3P_HUMAN	VIPELNGK_2	CLB	1	2.00178e+06
G3P_HUMAN	VPTANVSVVDLTCR[13]C+57.0215_2	CLB	1	1.35082e+07
G3P_HUMAN	VPTANVSVVDLTCR[13]C+57.0215_3	CLB	1	1.31308e+06
G3P_HUMAN	VVDLMAHMASK_2	CLB	1	311370
G3P_HUMAN	VVDLMAHMASK_3	CLB	1	1.28218e+06
G3P_HUMAN	WGDAGAEYVVESTGVFTTMEK_2	CLB	1	437259
G3P_HUMAN	WGDAGAEYVVESTGVFTTMEK_3	CLB	1	523397
CPNS1_HUMAN	YLWNNIK_2	CLB	1	113352
HSPB1_HUMAN	AQLGGPEAAK_2	CLB	1	419582
HSPB1_HUMAN	DGVVEITGK_2	CLB	1	1.07056e+06
HSPB1_HUMAN	LATQSNEITIPVTFESR_2	CLB	1	63884.1
HSPB1_HUMAN	LFDQAFGLPR_2	CLB	1	924080
HSPB1_HUMAN	QDEHGYISR_3	CLB	1	193742
HSPB1_HUMAN	QLSSGVSEIR_2	CLB	1	234294
HSPB1_HUMAN	VSLDVNHFAPDELTVK_3	CLB	1	118811
RPN1_HUMAN	ALTSEIALLQSR_2	CLB	1	193776
RPN1_HUMAN	ALTSEIALLQSR_3	CLB	1	13829.1
RPN1_HUMAN	APDELHYTYLDTFGRPVIVAYK_3	CLB	1	17246
RPN1_HUMAN	APDELHYTYLDTFGRPVIVAYK_4	CLB	1	75969.3
RPN1_HUMAN	ATSFLLALEPELEAR_2	CLB	1	443288
RPN1_HUMAN	DTYIENEK_2	CLB	1	241756
RPN1_HUMAN	DVPAYSQDTFK_2	CLB	1	2079.48
RPN1_HUMAN	FPLFGGWK_2	CLB	1	383999
RPN1_HUMAN	IDHILDAL_2	CLB	1	316224
RPN1_HUMAN	ISVIVETVYTHVLHPYPTQITQSEK_4	CLB	1	892291
RPN1_HUMAN	NVESYTK_2	CLB	1	610.427
RPN1_HUMAN	QFVVFEGNHYFYSPYPTK_3	CLB	1	162736
RPN1_HUMAN	QPDSGISSIR_2	CLB	1	298226
RPN1_HUMAN	SEDLLDYGPFR_2	CLB	1	230576
RPN1_HUMAN	TEGSDLCDR[7]C+57.0215_2	CLB	1	944.673
RPN2_HUMAN	YIANTVELR_2	CLB	1	NA
GNAI2_HUMAN	AVVYSNTIQSIMAIVK_2	CLB	1	67385.1
GNAI2_HUMAN	FEDLNK_2	CLB	1	183186
GNAI2_HUMAN	IAQSDYIPTQQDVLR_2	CLB	1	181566
GNAI2_HUMAN	IIHEDGYSEEECR[12]C+57.0215_3	CLB	1	287972
GNAI2_HUMAN	ITHSPLTICFPEYTGANK[9]C+57.0215_3	CLB	1	4938.5
ADT2_HUMAN	AAYFGIYDTAK_2	CLB	1	2.3053e+06
ADT2_HUMAN	DFLAGGVAAAISK_2	CLB	1	1.42227e+07
ADT2_HUMAN	DFLAGGVAAAISK_3	CLB	1	63175
ADT2_HUMAN	EQGVLSFWR_2	CLB	1	7.96196e+06
ADT2_HUMAN	GLGDCLVK[5]C+57.0215_2	CLB	1	4.96058e+06
ADT2_HUMAN	GMLPDPK_2	CLB	1	723425
ADT2_HUMAN	GMLPDPK[2]M+15.9949_2	CLB	1	37599
ADT2_HUMAN	GTDIMYTGTLDCWR[12]C+57.0215_2	CLB	1	323590
ADT2_HUMAN	LLLQVQHASK_2	CLB	1	6.20079e+06
ADT2_HUMAN	LLLQVQHASK_3	CLB	1	1.54931e+07
ADT2_HUMAN	QIFLGGVDK_2	CLB	1	1.6274e+06
ADT2_HUMAN	TAVAPIER_2	CLB	1	1.96026e+07
ADT2_HUMAN	TDAAVSFAK[N-term]N-term(43.01839)_2	CLB	1	4.15257e+06
RLA1_HUMAN	AAGVNVEPFWPGLFAK_2	CLB	1	637706
RLA2_HUMAN	LASVPAGGAVAVSAAPGSAAPAAGSAPAAAEEK_3	CLB	1	602389
RLA2_HUMAN	NIEDVIAQGIGK_2	CLB	1	1.01002e+06
RLA2_HUMAN	YVASYLLAALGGNSSPSAK_2	CLB	1	131585
RLA2_HUMAN	YVASYLLAALGGNSSPSAK_3	CLB	1	66076
K1C18_HUMAN	AQIFANTVDNAR_2	CLB	1	56636.3
K1C18_HUMAN	LASYLDR_2	CLB	1	59871.3
ATPB_HUMAN	AHGGYSVFAGVGER_3	CLB	1	1.02263e+06
ATPB_HUMAN	AIAELGIYPAVDPLDSTSR_2	CLB	1	1.82732e+06
ATPB_HUMAN	AIAELGIYPAVDPLDSTSR_3	CLB	1	185025
ATPB_HUMAN	FLSQPFQVAEVFTGHMGK_3	CLB	1	1.56835e+06
ATPB_HUMAN	FTQAGSEVSALLGR_2	CLB	1	1.58336e+06
ATPB_HUMAN	IGLFGGAGVGK_2	CLB	1	4507.49
ATPB_HUMAN	IMDPNIVGSEHYDVAR_3	CLB	1	1.50698e+06
ATPB_HUMAN	IMDPNIVGSEHYDVAR[2]M+15.9949_3	CLB	1	147874
ATPB_HUMAN	IMNVIGEPIDER_2	CLB	1	990568
ATPB_HUMAN	IPVGPETLGR_2	CLB	1	1.86614e+06
ATPB_HUMAN	LVLEVAQHLGESTVR_2	CLB	1	591145
ATPB_HUMAN	LVLEVAQHLGESTVR_3	CLB	1	1.58015e+06
ATPB_HUMAN	TIAMDGTEGLVR_2	CLB	1	493996
ATPB_HUMAN	TVLIMELINNVAK_2	CLB	1	920948
ATPB_HUMAN	VALTGLTVAEYFR_2	CLB	1	742100
ATPB_HUMAN	VLDSGAPIK_2	CLB	1	1.05848e+06
ATPB_HUMAN	VVDLLAPYAK_2	CLB	1	2.41404e+06
S10A6_HUMAN	LQDAEIAR_2	CLB	1	39896.2
ENOA_HUMAN	DATNVGDEGGFAPNILENK_2	CLB	1	7609.5
ENOA_HUMAN	IEEELGSK_2	CLB	1	176675
ENOA_HUMAN	IGAEVYHNLK_3	CLB	1	348322
ENOA_HUMAN	SCNCLLLK[2]C+57.0215|[4]C+57.0215_2	CLB	1	38868.5
ENOA_HUMAN	TIAPALVSK_2	CLB	1	2364.46
ENOA_HUMAN	VNQIGSVTESLQACK[14]C+57.0215_2	CLB	1	9298.24
ENOA_HUMAN	YISPDQLADLYK_2	CLB	1	57637.5
NPM_HUMAN	GPSSVEDIK_2	CLB	1	20633.6
NPM_HUMAN	VDNDENEHQLSLR_2	CLB	1	174940
NPM_HUMAN	VDNDENEHQLSLR_3	CLB	1	3.69155e+06
PDIA1_HUMAN	ILEFFGLK_2	CLB	1	7232.31
CATD_HUMAN	VSTLPAITLK_2	CLB	1	183513
ANXA2_HUMAN	AEDGSVIDYELIDQDAR_2	CLB	1	589171
ANXA2_HUMAN	AYTNFDAER_2	CLB	1	986650
ANXA2_HUMAN	DALNIETAIK_2	CLB	1	936159
ANXA2_HUMAN	DLYDAGVK_2	CLB	1	967484
ANXA2_HUMAN	ELASALK_2	CLB	1	973197
ANXA2_HUMAN	GLGTDEDSLIEIICSR[14]C+57.0215_2	CLB	1	954717
ANXA2_HUMAN	GLGTDEDSLIEIICSR[14]C+57.0215_3	CLB	1	379374
ANXA2_HUMAN	GVDEVTIVNILTNR_2	CLB	1	1.86535e+06
ANXA2_HUMAN	GVDEVTIVNILTNR_3	CLB	1	421061
ANXA2_HUMAN	LMVALAK_2	CLB	1	771356
ANXA2_HUMAN	LSLEGDHSTPPSAYGSVK_3	CLB	1	1.86219e+06
ANXA2_HUMAN	LYDSMK_2	CLB	1	211728
ANXA2_HUMAN	QDIAFAYQR_2	CLB	1	1.26709e+06
ANXA2_HUMAN	SALSGHLETVILGLLK_2	CLB	1	193801
ANXA2_HUMAN	SALSGHLETVILGLLK_3	CLB	1	750900
ANXA2_HUMAN	SEVDMLK_2	CLB	1	123900
ANXA2_HUMAN	SLYYYIQQDTK_2	CLB	1	1.68245e+06
ANXA2_HUMAN	STVHEILCK[N-term]N-term(43.01839)|[8]C+57.0215_2	CLB	1	760482
ANXA2_HUMAN	SVPHLQK_2	CLB	1	407483
ANXA2_HUMAN	SYSPYDMLESIR_2	CLB	1	362798
ANXA2_HUMAN	TNQELQEINR_2	CLB	1	1.5812e+06
ANXA2_HUMAN	TPAQYDASELK_2	CLB	1	4.16553e+06
ANXA2_HUMAN	WISIMTER_2	CLB	1	440071
CAN1_HUMAN	APSDLYQIILK_2	CLB	1	881.601
TBB5_HUMAN	ALTVPELTQQVFDAK_2	CLB	1	2.4031e+06
TBB5_HUMAN	ALTVPELTQQVFDAK_3	CLB	1	484096
TBB5_HUMAN	FWEVISDEHGIDPTGTYHGDSDLQLDR_4	CLB	1	1.64484e+06
TBB5_HUMAN	ISVYYNEATGGK_2	CLB	1	2.59545e+06
TBB5_HUMAN	MAVTFIGNSTAIQELFK_2	CLB	1	117104
TBB5_HUMAN	MAVTFIGNSTAIQELFK_3	CLB	1	27865.3
TRY1_HUMAN	TLNNDIMLIK_2	CLB	1	3231.8
PROF1_HUMAN	CYEMASHLR[1]C+57.0215_2	CLB	1	NA
PROF1_HUMAN	CYEMASHLR[1]C+57.0215_3	CLB	1	NA
PROF1_HUMAN	DSLLQDGEFSMDLR_2	CLB	1	407501
PROF1_HUMAN	DSPSVWAAVPGK_2	CLB	1	4.20368e+06
PROF1_HUMAN	EGVHGGLINK_2	CLB	1	332389
PROF1_HUMAN	STGGAPTFNVTVTK_2	CLB	1	5997.21
PROF1_HUMAN	TFVNITPAEVGVLVGK_2	CLB	1	4.04074e+06
PROF1_HUMAN	TFVNITPAEVGVLVGK_3	CLB	1	207447
PROF1_HUMAN	TLVLLMGK_2	CLB	1	2.07176e+06
HS90A_HUMAN	FYEQFSK_2	CLB	1	1000.42
HS90A_HUMAN	SLTNDWEDHLAVK_3	CLB	1	473244
HNRPC_HUMAN	GFAFVQYVNER_2	CLB	1	551324
HNRPC_HUMAN	IVGCSVHK[4]C+57.0215_2	CLB	1	59051.1
TSP1_HUMAN	DFTAYR_2	CLB	1	NA
TSP1_HUMAN	DNCQYVYNVDQR[3]C+57.0215_2	CLB	1	NA
TSP1_HUMAN	FQDLVDAVR_2	CLB	1	NA
TSP1_HUMAN	FQMIPLDPK_2	CLB	1	NA
TSP1_HUMAN	FTGSQPFGQGVEHATANK_3	CLB	1	1.2343e+06
TSP1_HUMAN	FVFGTTPEDILR_2	CLB	1	598195
TSP1_HUMAN	GFLLLASLR_2	CLB	1	99871.1
TSP1_HUMAN	GTLLALER_2	CLB	1	218188
TSP1_HUMAN	GTSQNDPNWVVR_2	CLB	1	355300
TSP1_HUMAN	IMADSGPIYDK_2	CLB	1	223328
TSP1_HUMAN	LVPNPDQK_2	CLB	1	401512
TSP1_HUMAN	TCHIQECDK[2]C+57.0215|[7]C+57.0215_3	CLB	1	16247.9
TSP1_HUMAN	TIVTTLQDSIR_2	CLB	1	550609
TSP1_HUMAN	VVMYEGK_2	CLB	1	106090
HSP71_HUMAN	AAAIGIDLGTTYSCVGVFQHGK[14]C+57.0215_3	CLB	1	106989
HSP71_HUMAN	AQIHDLVLVGGSTR_3	CLB	1	473200
HSP71_HUMAN	IINEPTAAAIAYGLDR_2	CLB	1	NA
HSP71_HUMAN	IINEPTAAAIAYGLDR_3	CLB	1	98965.6
HSP71_HUMAN	LVNHFVEEFK_2	CLB	1	3.14447e+06
HSP71_HUMAN	LVNHFVEEFK_3	CLB	1	1.41169e+06
HSP71_HUMAN	NQVALNPQNTVFDAK_2	CLB	1	643842
HSP71_HUMAN	SAVEDEGLK_2	CLB	1	347252
HSP71_HUMAN	STLEPVEK_2	CLB	1	399631
ANXA6_HUMAN	ALIEILATR_2	CLB	1	57558.3
ANXA6_HUMAN	DAISGIGTDEK_2	CLB	1	NA
ANXA6_HUMAN	NKPLFFADK_3	CLB	1	NA
ANXA6_HUMAN	SEIDLLNIR_2	CLB	1	82747.8
RHOC_HUMAN	LVIVGDGACGK[9]C+57.0215_2	CLB	1	1613.78
RHOC_HUMAN	TCLLIVFSK[2]C+57.0215_2	CLB	1	123559
RHOC_HUMAN	WTPEVK_2	CLB	1	170956
HS90B_HUMAN	ALLFIPR_2	CLB	1	NA
HS90B_HUMAN	HLEINPDHPIVETLR_3	CLB	1	256047
ODPA_HUMAN	AAASTDYYK_2	CLB	1	86717.2
ODPA_HUMAN	EILAELTGR_2	CLB	1	94936.5
ODPA_HUMAN	FAAAYCR[6]C+57.0215_2	CLB	1	101303
ODPA_HUMAN	LEEGPPVTTVLTR_2	CLB	1	593068
CY1_HUMAN	DVCTFLR[3]C+57.0215_2	CLB	1	1.42552e+06
CY1_HUMAN	GLLSSLDHTSIR_2	CLB	1	456498
CY1_HUMAN	GLLSSLDHTSIR_3	CLB	1	1.21474e+06
CY1_HUMAN	HGGEDYVFSLLTGYCEPPTGVSLR[15]C+57.0215_3	CLB	1	1.15752e+06
CY1_HUMAN	HLVGVCYTEDEAK[6]C+57.0215_2	CLB	1	687838
CY1_HUMAN	HLVGVCYTEDEAK[6]C+57.0215_3	CLB	1	540173
VIME_HUMAN	DGQVINETSQHHDDLE_3	CLB	1	746306
VIME_HUMAN	DNLAEDIMR_2	CLB	1	267863
VIME_HUMAN	EEAENTLQSFR_2	CLB	1	439658
VIME_HUMAN	ETNLDSLPLVDTHSK_3	CLB	1	780849
VIME_HUMAN	FADLSEAANR_2	CLB	1	1.00117e+06
VIME_HUMAN	FANYIDK_2	CLB	1	526062
VIME_HUMAN	ILLAELEQLK_2	CLB	1	1.22535e+06
VIME_HUMAN	ISLPLPNFSSLNLR_2	CLB	1	1.12985e+06
VIME_HUMAN	LQDEIQNMK_2	CLB	1	396469
VIME_HUMAN	LQEEMLQR_2	CLB	1	410927
VIME_HUMAN	QDVDNASLAR_2	CLB	1	688830
VIME_HUMAN	QQYESVAAK_2	CLB	1	277557
VIME_HUMAN	QVDQLTNDK_2	CLB	1	171104
VIME_HUMAN	QVQSLTCEVDALK[7]C+57.0215_2	CLB	1	613283
VIME_HUMAN	SLYASSPGGVYATR_2	CLB	1	NA
VIME_HUMAN	SSVPGVR_2	CLB	1	270311
VIME_HUMAN	SYVTTSTR_2	CLB	1	1.55006e+06
VIME_HUMAN	TYSLGSALRPSTSR_2	CLB	1	496572
VIME_HUMAN	TYSLGSALRPSTSR_3	CLB	1	1.73606e+06
GNAI3_HUMAN	IIHEDGYSEDECK[12]C+57.0215_3	CLB	1	41318.7
ANXA5_HUMAN	GAGTDDHTLIR_2	CLB	1	2843.18
ANXA5_HUMAN	GLGTDEESILTLLTSR_3	CLB	1	39169.6
ANXA5_HUMAN	GTVTDFPGFDER_2	CLB	1	206550
ANXA5_HUMAN	LYDAYELK_2	CLB	1	166946
ANXA5_HUMAN	NFATSLYSMIK_2	CLB	1	88949.1
ANXA5_HUMAN	VLTEIIASR_2	CLB	1	1783.32
K1C16_HUMAN	APSTYGGGLSVSSR_2	CLB	1	1699.84
K1C16_HUMAN	ASLENSLEETK_2	CLB	1	263081
K1C16_HUMAN	DAETWFLSK_2	CLB	1	9378.68
K1C16_HUMAN	EVASNSELVQSSR_2	CLB	1	NA
K1C16_HUMAN	EVFTSSSSSSSR_2	CLB	1	3350.1
K1C16_HUMAN	GSCGIGGGIGGGSSR[3]C+57.0215_2	CLB	1	74716.6
K1C16_HUMAN	IIAATIENAQPILQIDNAR_2	CLB	1	2800.26
K1C16_HUMAN	IIAATIENAQPILQIDNAR_3	CLB	1	16212.9
K1C16_HUMAN	ILNEMR_2	CLB	1	528503
K1C16_HUMAN	ISSVLAGGSCR[10]C+57.0215_2	CLB	1	98466.2
K1C16_HUMAN	SEVTELR_2	CLB	1	132221
RSSA_HUMAN	AIVAIENPADVSVISSR_2	CLB	1	339925
RSSA_HUMAN	FAAATGATPIAGR_2	CLB	1	396114
RSSA_HUMAN	FTPGTFTNQIQAAFR_2	CLB	1	71269.7
RSSA_HUMAN	LLVVTDPR_2	CLB	1	324511
RSSA_HUMAN	SDGIYIINLK_2	CLB	1	100131
RM03_HUMAN	ATSILEFYR_2	CLB	1	449681
RM03_HUMAN	HVVTLLQVQDCHVLK[11]C+57.0215_3	CLB	1	586597
RM03_HUMAN	MATLSVGGK_2	CLB	1	190689
RM03_HUMAN	RPGAVATGDIGR_3	CLB	1	182248
RM03_HUMAN	SGTWWDEHLSEENVPFIK_3	CLB	1	544028
RM03_HUMAN	VGLIALK_2	CLB	1	296206
FGF2_HUMAN	LQLQAEER_2	CLB	1	35173.1
GSTP1_HUMAN	FQDGDLTLYQSNTILR_2	CLB	1	97458.7
GSTP1_HUMAN	TLGLYGK_2	CLB	1	137253
LEG1_HUMAN	ACGLVASNLNLKPGECLR[N-term]N-term(43.01839)|[2]C+57.0215|[16]C+57.0215_2	CLB	1	734540
LEG1_HUMAN	ACGLVASNLNLKPGECLR[N-term]N-term(43.01839)|[2]C+57.0215|[16]C+57.0215_3	CLB	1	1.69525e+06
LEG1_HUMAN	DGGAWGTEQR_2	CLB	1	376951
LEG1_HUMAN	DSNNLCLHFNPR[6]C+57.0215_2	CLB	1	113317
LEG1_HUMAN	DSNNLCLHFNPR[6]C+57.0215_3	CLB	1	992916
LEG1_HUMAN	FNAHGDANTIVCNSK[12]C+57.0215_2	CLB	1	NA
LEG1_HUMAN	FNAHGDANTIVCNSK[12]C+57.0215_3	CLB	1	1.28944e+06
LEG1_HUMAN	LNLEAINYMAADGDFK_2	CLB	1	475720
LEG1_HUMAN	LPDGYEFK_2	CLB	1	1.18755e+06
HMGB1_HUMAN	HPDASVNFSEFSK_2	CLB	1	532885
HMGB1_HUMAN	HPDASVNFSEFSK_3	CLB	1	1.04002e+06
HMGB1_HUMAN	RPPSAFFLFCSEYRPK[10]C+57.0215_3	CLB	1	7.08379e+06
HMGB1_HUMAN	RPPSAFFLFCSEYRPK[10]C+57.0215_4	CLB	1	7273.34
CLCA_HUMAN	ELEEWYAR_2	CLB	1	22264.7
CLCA_HUMAN	LCDFNPK[2]C+57.0215_2	CLB	1	2452.98
CLCA_HUMAN	SVLISLK_2	CLB	1	189187
ANXA4_HUMAN	DLIDDLK_2	CLB	1	133318
CN37_HUMAN	AGQVFLEELGNHK_3	CLB	1	NA
CN37_HUMAN	APGAEEYAQQDVLK_2	CLB	1	22248
CN37_HUMAN	FCDYGK[2]C+57.0215_2	CLB	1	NA
CN37_HUMAN	GAFSEEYK_2	CLB	1	2395.71
CN37_HUMAN	ILVLDDTNHER_3	CLB	1	17968
CN37_HUMAN	LDCAQLK[3]C+57.0215_2	CLB	1	99918.3
CN37_HUMAN	LSPTDNLPR_2	CLB	1	236966
CN37_HUMAN	RPPGVLHCTTK[8]C+57.0215_3	CLB	1	3363.23
CN37_HUMAN	TLFILR_2	CLB	1	189751
DLDH_HUMAN	ALTGGIAHLFK_3	CLB	1	38939.6
ROA1_HUMAN	GFGFVTYATVEEVDAAMNARPHK_4	CLB	1	89103
COX6C_HUMAN	AGIFQSVK_2	CLB	1	3.14788e+06
COX6C_HUMAN	AYADFYR_2	CLB	1	3.11818e+06
COX6C_HUMAN	DFEEMR_2	CLB	1	168236
COX6C_HUMAN	NYDVMK_2	CLB	1	5105.35
UCHL1_HUMAN	FSAVALCK[7]C+57.0215_2	CLB	1	484926
UCHL1_HUMAN	LGFEDGSVLK_2	CLB	1	431963
UCHL1_HUMAN	NEAIQAAHDAVAQEGQCR[17]C+57.0215_3	CLB	1	1.1574e+06
UCHL1_HUMAN	QTIGNSCGTIGLIHAVANNQDK[7]C+57.0215_3	CLB	1	277620
ALDOC_HUMAN	GVVPLAGTDGETTTQGLDGLSER_2	CLB	1	NA
ALDOC_HUMAN	GVVPLAGTDGETTTQGLDGLSER_3	CLB	1	133423
H2BFM_HUMAN	TSLCAIWQQR[4]C+57.0215_2	CLB	1	NA
CISD3_HUMAN	WCVCGR[2]C+57.0215|[4]C+57.0215_2	CLB	1	NA
UCRIL_HUMAN	GVAGALRPLVQATVPATPEQPVLDLK_3	CLB	1	155372
UCRIL_HUMAN	LEVLDSTK_2	CLB	1	357907
UCRIL_HUMAN	NAVTQFVSSMSASADVLALAK_2	CLB	1	91273.1
UCRIL_HUMAN	NAVTQFVSSMSASADVLALAK_3	CLB	1	199621
UCRIL_HUMAN	VPDFSEYR_2	CLB	1	718254
SETLP_HUMAN	EFHLNESGDPSSK_3	CLB	1	55911
RAP2A_HUMAN	VVVLGSGGVGK_2	CLB	1	53603.9
ODP2_HUMAN	ISVNDFIIK_2	CLB	1	47847.6
THIO_HUMAN	CMPTFQFFK[1]C+57.0215_2	CLB	1	579.137
THIO_HUMAN	TAFQEALDAAGDK_2	CLB	1	875589
THIO_HUMAN	VGEFSGANK_2	CLB	1	367921
MGST1_HUMAN	VFANPEDCVAFGK[8]C+57.0215_2	CLB	1	121375
CH60_HUMAN	AAVEEGIVLGGGCALLR[13]C+57.0215_2	CLB	1	398506
CH60_HUMAN	CEFQDAYVLLSEK[1]C+57.0215_2	CLB	1	204427
CH60_HUMAN	DPGMGAMGGMGGGMGGGMF_3	CLB	1	1.57313e+06
CH60_HUMAN	DPGMGAMGGMGGGMGGGMF_4	CLB	1	7.12539e+06
CH60_HUMAN	EIGNIISDAMK_2	CLB	1	436376
CH60_HUMAN	GANPVEIR_2	CLB	1	500750
CH60_HUMAN	GIIDPTK_2	CLB	1	526819
CH60_HUMAN	GYISPYFINTSK_2	CLB	1	1.07365e+06
CH60_HUMAN	IGIEIIK_2	CLB	1	641374
CH60_HUMAN	IPAMTIAK_2	CLB	1	443518
CH60_HUMAN	ISSIQSIVPALEIANAHR_3	CLB	1	352011
CH60_HUMAN	LSDGVAVLK_2	CLB	1	645473
CH60_HUMAN	LVQDVANNTNEEAGDGTTTATVLAR_3	CLB	1	719690
CH60_HUMAN	NAGVEGSLIVEK_2	CLB	1	11678.7
CH60_HUMAN	TVIIEQSWGSPK_2	CLB	1	1.88872e+06
CH60_HUMAN	VGEVIVTK_2	CLB	1	899109
CH60_HUMAN	VGGTSDVEVNEK_2	CLB	1	520916
CH60_HUMAN	VGLQVVAVK_2	CLB	1	898294
CH60_HUMAN	VTDALNATR_2	CLB	1	503223
GRP78_HUMAN	IINEPTAAAIAYGLDK_2	CLB	1	4.97831e+06
GRP78_HUMAN	VEIIANDQGNR_2	CLB	1	2.81122e+06
HSP7C_HUMAN	CNEIINWLDK[1]C+57.0215_2	CLB	1	466970
HSP7C_HUMAN	DAGTIAGLNVLR_2	CLB	1	2.02456e+06
HSP7C_HUMAN	EEFEHQQK_2	CLB	1	15696.9
HSP7C_HUMAN	EEFEHQQK_3	CLB	1	41321.6
HSP7C_HUMAN	EIAEAYLGK_2	CLB	1	2.46337e+06
HSP7C_HUMAN	GPAVGIDLGTTYSCVGVFQHGK[14]C+57.0215_3	CLB	1	1.35768e+06
HSP7C_HUMAN	GTLDPVEK_2	CLB	1	1.04912e+06
HSP7C_HUMAN	HWPFMVVNDAGRPK_3	CLB	1	504665
HSP7C_HUMAN	MVNHFIAEFK_2	CLB	1	3924.82
HSP7C_HUMAN	MVNHFIAEFK_3	CLB	1	1437.19
HSP7C_HUMAN	NQVAMNPTNTVFDAK_2	CLB	1	1.97565e+06
HSP7C_HUMAN	NSLESYAFNMK_2	CLB	1	80.3101
HSP7C_HUMAN	QTQTFTTYSDNQPGVLIQVYEGER_3	CLB	1	357148
HSP7C_HUMAN	SFYPEEVSSMVLTK_2	CLB	1	1.85214e+06
HSP7C_HUMAN	SFYPEEVSSMVLTK_3	CLB	1	10480.3
HSP7C_HUMAN	SINPDEAVAYGAAVQAAILSGDK_2	CLB	1	306678
HSP7C_HUMAN	SQIHDIVLVGGSTR_2	CLB	1	522073
HSP7C_HUMAN	SQIHDIVLVGGSTR_3	CLB	1	2.21363e+06
HSP7C_HUMAN	TVTNAVVTVPAYFNDSQR_2	CLB	1	1.47922e+06
HSP7C_HUMAN	TVTNAVVTVPAYFNDSQR_3	CLB	1	1.11998e+06
HSP7C_HUMAN	VCNPIITK[2]C+57.0215_2	CLB	1	2.46304e+06
GTR1_HUMAN	TFDEIASGFR_2	CLB	1	225931
ODPB_HUMAN	DFLIPIGK_2	CLB	1	171981
ODPB_HUMAN	VFLLGEEVAQYDGAYK_2	CLB	1	407773
ODPB_HUMAN	VFLLGEEVAQYDGAYK_3	CLB	1	32655.8
ODPB_HUMAN	VVSPWNSEDAK_2	CLB	1	281727
ODB2_HUMAN	EDILNYLEK_2	CLB	1	49438.8
ODB2_HUMAN	GQVVQFK_2	CLB	1	91105.8
ACADM_HUMAN	EEIIPVAAEYDK_2	CLB	1	4633.16
ACADM_HUMAN	ELNMGQR_2	CLB	1	39270.5
ACADM_HUMAN	GIVFEDVK_2	CLB	1	148160
ACADM_HUMAN	IYQIYEGTSQIQR_2	CLB	1	129171
ACADM_HUMAN	NTYYASIAK_2	CLB	1	127519
ACADM_HUMAN	TGEYPVPLIR_2	CLB	1	362023
ACADM_HUMAN	TRPVVAAGAVGLAQR_3	CLB	1	494214
G6PD_HUMAN	VQPNEAVYTK_2	CLB	1	NA
PABP1_HUMAN	ALDTMNFDVIK_2	CLB	1	221327
PABP1_HUMAN	ALYDTFSAFGNILSCK[15]C+57.0215_2	CLB	1	234676
PABP1_HUMAN	EFSPFGTITSAK_2	CLB	1	532031
PABP1_HUMAN	EFTNVYIK_2	CLB	1	321608
PABP1_HUMAN	GFGFVCFSSPEEATK[6]C+57.0215_2	CLB	1	716184
PABP1_HUMAN	GFGFVSFER_2	CLB	1	NA
PABP1_HUMAN	GYGFVHFETQEAAER_3	CLB	1	328380
PABP1_HUMAN	QAHLTNQYMQR_3	CLB	1	126640
PABP1_HUMAN	SGVGNIFIK_2	CLB	1	280128
PABP1_HUMAN	SLGYAYVNFQQPADAER_2	CLB	1	235721
PABP1_HUMAN	YQGVNLYVK_2	CLB	1	210920
COBA1_HUMAN	GMPGEPGAK_2	CLB	1	53024.2
ADT1_HUMAN	AAYFGVYDTAK_2	CLB	1	908334
ADT1_HUMAN	DFLAGGVAAAVSK_2	CLB	1	1.09284e+06
ADT1_HUMAN	EFHGLGDCIIK[8]C+57.0215_2	CLB	1	122968
ADT1_HUMAN	EFHGLGDCIIK[8]C+57.0215_3	CLB	1	299889
ADT1_HUMAN	EQGFLSFWR_2	CLB	1	181212
ADT1_HUMAN	GADIMYTGTVDCWR[12]C+57.0215_2	CLB	1	NA
ADT1_HUMAN	GAWSNVLR_2	CLB	1	6.70457e+06
ADT1_HUMAN	GDHAWSFLK[N-term]N-term(43.01839)_2	CLB	1	1.48151e+06
ADT1_HUMAN	GMLPDPK_2	CLB	1	723425
ADT1_HUMAN	GMLPDPK[2]M+15.9949_2	CLB	1	37599
ADT1_HUMAN	GNLANVIR_2	CLB	1	6.81526e+06
ADT1_HUMAN	LLLQVQHASK_2	CLB	1	6.20079e+06
ADT1_HUMAN	LLLQVQHASK_3	CLB	1	1.54931e+07
ADT1_HUMAN	MMMQSGR_2	CLB	1	351451
ADT1_HUMAN	QLFLGGVDR_2	CLB	1	390535
ADT1_HUMAN	TAVAPIER_2	CLB	1	1.96026e+07
ADT1_HUMAN	YFAGNLASGGAAGATSLCFVYPLDFAR[18]C+57.0215_2	CLB	1	51169.8
ADT1_HUMAN	YFAGNLASGGAAGATSLCFVYPLDFAR[18]C+57.0215_3	CLB	1	388904
ADT1_HUMAN	YFPTQALNFAFK_2	CLB	1	6.63887e+06
ADT3_HUMAN	DFLAGGIAAAISK_2	CLB	1	4.08766e+06
ADT3_HUMAN	DFLAGGIAAAISK_3	CLB	1	62354.5
ADT3_HUMAN	HTQFWR_2	CLB	1	408519
ADT3_HUMAN	MTEQAISFAK[N-term]N-term(43.01839)_2	CLB	1	287946
ADT3_HUMAN	QIFLGGVDK_2	CLB	1	1.6274e+06
ADT3_HUMAN	TEQAISFAK[N-term]N-term(43.01839)_2	CLB	1	97145.2
IMDH2_HUMAN	EANEILQR_2	CLB	1	NA
IMDH2_HUMAN	VAQGVSGAVQDK_2	CLB	1	NA
PIP_HUMAN	ELGICPDDAAVIPIK[5]C+57.0215_2	CLB	1	13517.7
ACTN1_HUMAN	ASIHEAWTDGK_3	CLB	1	92280.7
ACTN1_HUMAN	LAILGIHNEVSK_3	CLB	1	122437
ACTN1_HUMAN	LASDLLEWIR_2	CLB	1	126014
ACTN1_HUMAN	VGWEQLLTTIAR_2	CLB	1	221089
ACTN1_HUMAN	YLDIPK_2	CLB	1	115523
COX41_HUMAN	DHPLPEVAHVK_3	CLB	1	840822
COX41_HUMAN	ESFAEMNR_2	CLB	1	112412
COX41_HUMAN	VNPIQGLASK_2	CLB	1	605969
RINI_HUMAN	LDDCGLTEAR[4]C+57.0215_2	CLB	1	38133.5
RINI_HUMAN	VLCQGLK[3]C+57.0215_2	CLB	1	30668.4
CSPG2_HUMAN	DGFIQR_2	CLB	1	148594
CSPG2_HUMAN	DGFLQR_2	CLB	1	148594
CSPG2_HUMAN	FTFEEAAK_2	CLB	1	178814
CSPG2_HUMAN	LATVGELQAAWR_2	CLB	1	449347
CSPG2_HUMAN	LGEPNYGAEIR_2	CLB	1	910852
CSPG2_HUMAN	LLASDAGLYR_2	CLB	1	314880
CSPG2_HUMAN	SPQETYDVYCYVDHLDGDVFHLTVPSK[10]C+57.0215_4	CLB	1	484742
CSPG2_HUMAN	TWDAAER_2	CLB	1	9215.54
CSPG2_HUMAN	VSVPTHPEAVGDASLTVVK_3	CLB	1	674747
CSPG2_HUMAN	YEINSLIR_2	CLB	1	17726.9
CSPG2_HUMAN	YTLNFEAAQK_2	CLB	1	130001
EF2_HUMAN	AGIIASAR_2	CLB	1	945.682
EF2_HUMAN	DSVVAGFQWATK_2	CLB	1	3150.38
EF2_HUMAN	EGALCEENMR[5]C+57.0215_2	CLB	1	NA
EF2_HUMAN	GVQYLNEIK_2	CLB	1	119355
EF2_HUMAN	NMSVIAHVDHGK_3	CLB	1	9307.96
EF2_HUMAN	NPADLPK_2	CLB	1	96308.9
EF2_HUMAN	SDPVVSYR_2	CLB	1	173133
EF2_HUMAN	STLTDSLVCK[9]C+57.0215_2	CLB	1	344137
EF2_HUMAN	TFCQLILDPIFK[3]C+57.0215_2	CLB	1	290916
EF2_HUMAN	VFDAIMNFK_2	CLB	1	1553.48
EF2_HUMAN	VFSGLVSTGLK_2	CLB	1	240621
EF2_HUMAN	VNFTVDQIR_2	CLB	1	39997.3
EF2_HUMAN	YEWDVAEAR_2	CLB	1	6.98529e+06
EF2_HUMAN	YVEPIEDVPCGNIVGLVGVDQFLVK[10]C+57.0215_3	CLB	1	82093.9
MT1G_HUMAN	DPNCSCAAAGVSCTCASSCK[N-term]N-term(43.01839)|[4]C+57.0215|[6]C+57.0215|[13]C+57.0215|[15]C+57.0215|[19]C+57.0215_3	CLB	1	NA
K1C10_HUMAN	AETECQNTEYQQLLDIK[5]C+57.0215_2	CLB	1	1.08259e+06
K1C10_HUMAN	AETECQNTEYQQLLDIK[5]C+57.0215_3	CLB	1	575644
K1C10_HUMAN	ALEESNYELEGK_2	CLB	1	3.68684e+06
K1C10_HUMAN	DAEAWFNEK_2	CLB	1	2.12128e+06
K1C10_HUMAN	ELTTEIDNNIEQISSYK_2	CLB	1	709610
K1C10_HUMAN	GSLGGGFSSGGFSGGSFSR_2	CLB	1	1.39952e+06
K1C10_HUMAN	GSSGGGCFGGSSGGYGGLGGFGGGSFR[7]C+57.0215_2	CLB	1	102004
K1C10_HUMAN	GSSGGGCFGGSSGGYGGLGGFGGGSFR[7]C+57.0215_3	CLB	1	169373
K1C10_HUMAN	LAADDFR_2	CLB	1	1.83432e+06
K1C10_HUMAN	LASYLDK_2	CLB	1	2.98985e+06
K1C10_HUMAN	LENEIQTYR_2	CLB	1	724715
K1C10_HUMAN	NQILNLTTDNANILLQIDNAR_3	CLB	1	120287
K1C10_HUMAN	NVQALEIELQSQLALK_2	CLB	1	61135
K1C10_HUMAN	NVQALEIELQSQLALK_3	CLB	1	195120
K1C10_HUMAN	NVSTGDVNVEMNAAPGVDLTQLLNNMR[11]M+15.9949|[26]M+15.9949_3	CLB	1	91907.6
K1C10_HUMAN	QSLEASLAETEGR_2	CLB	1	1.38702e+06
K1C10_HUMAN	QSVEADINGLR_2	CLB	1	31331
K1C10_HUMAN	SEITELR_2	CLB	1	602082
K1C10_HUMAN	SGGGGGGGGCGGGGGVSSLR[10]C+57.0215_2	CLB	1	15323
K1C10_HUMAN	SLLEGEGSSGGGGR_2	CLB	1	997234
K1C10_HUMAN	SQYEQLAEQNR_2	CLB	1	349475
K1C10_HUMAN	SQYEQLAEQNR_3	CLB	1	NA
K1C10_HUMAN	TIDDLK_2	CLB	1	941834
K1C10_HUMAN	VLDELTLTK_2	CLB	1	612271
K1C10_HUMAN	VTMQNLNDR_2	CLB	1	1.85156e+06
K1C10_HUMAN	VTMQNLNDR[3]M+15.9949_2	CLB	1	326861
K1C10_HUMAN	YENEVALR_2	CLB	1	945621
K1C13_HUMAN	ALEEANADLEVK_2	CLB	1	16742.2
K1C13_HUMAN	LASYLEK_2	CLB	1	2.44769e+06
K1C13_HUMAN	LEQEIATYR_2	CLB	1	NA
K1C13_HUMAN	VILEIDNAR_2	CLB	1	116819
K2C5_HUMAN	AQYEEIANR_2	CLB	1	169162
K2C5_HUMAN	DVDAAYMNK[7]M+15.9949_2	CLB	1	131.773
K2C5_HUMAN	EYQELMNTK[6]M+15.9949_2	CLB	1	20314.5
K2C5_HUMAN	ISISTSGGSFR_2	CLB	1	1.13426e+07
K2C5_HUMAN	LAELEEALQK_2	CLB	1	1.26724e+07
K2C5_HUMAN	LDSELR_2	CLB	1	92652.2
K2C5_HUMAN	NMQDLVEDFK_2	CLB	1	51322.6
K2C5_HUMAN	QNLEPLFEQYINNLR_3	CLB	1	12863.5
K2C5_HUMAN	SLYNLGGSK_2	CLB	1	21095.9
K2C5_HUMAN	TSFTSVSR_2	CLB	1	NA
K2C5_HUMAN	TTAENEFVMLK[9]M+15.9949_2	CLB	1	84498.2
K2C5_HUMAN	WTLLQEQGTK_2	CLB	1	58659
K2C5_HUMAN	YEELQQTAGR_2	CLB	1	214604
TCTP_HUMAN	DGLEMEK_2	CLB	1	2.83982e+06
TCTP_HUMAN	HILANFK_2	CLB	1	630854
TCTP_HUMAN	VKPFMTGAAEQIK_2	CLB	1	6649.22
TCTP_HUMAN	VKPFMTGAAEQIK_3	CLB	1	395284
MTDC_HUMAN	NTIIAAK_2	CLB	1	19662.4
MIF_HUMAN	LLCGLLAER[3]C+57.0215_2	CLB	1	872171
CX7A2_HUMAN	LFQEDDEIPLYLK_2	CLB	1	542482
NID1_HUMAN	HQCSVHAECR[3]C+57.0215|[9]C+57.0215_2	CLB	1	2.73997e+06
KPYM_HUMAN	AEGSDVANAVLDGADCIMLSGETAK[16]C+57.0215_3	CLB	1	253365
KPYM_HUMAN	AGKPVICATQMLESMIK[7]C+57.0215_3	CLB	1	247262
KPYM_HUMAN	APIIAVTR_2	CLB	1	1.05506e+06
KPYM_HUMAN	CDENILWLDYK[1]C+57.0215_2	CLB	1	540933
KPYM_HUMAN	DPVQEAWAEDVDLR_2	CLB	1	2.0316e+06
KPYM_HUMAN	EAEAAIYHLQLFEELR_3	CLB	1	142927
KPYM_HUMAN	GADFLVTEVENGGSLGSK_2	CLB	1	299147
KPYM_HUMAN	GDYPLEAVR_2	CLB	1	608952
KPYM_HUMAN	GSGTAEVELK_2	CLB	1	523.082
KPYM_HUMAN	GVNLPGAAVDLPAVSEK_2	CLB	1	613892
KPYM_HUMAN	IYVDDGLISLQVK_2	CLB	1	694695
KPYM_HUMAN	LAPITSDPTEATAVGAVEASFK_2	CLB	1	1.25359e+06
KPYM_HUMAN	LAPITSDPTEATAVGAVEASFK_3	CLB	1	764398
KPYM_HUMAN	LDIDSPPITAR_2	CLB	1	1.23625e+07
KPYM_HUMAN	LNFSHGTHEYHAETIK_3	CLB	1	419367
KPYM_HUMAN	LNFSHGTHEYHAETIK_4	CLB	1	1666.15
KPYM_HUMAN	LNFSHGTHEYHAETIK_5	CLB	1	705006
KPYM_HUMAN	NTGIICTIGPASR[6]C+57.0215_2	CLB	1	1.48685e+06
KPYM_HUMAN	SKPHSEAGTAFIQTQQLHAAMADTFLEHMCR[N-term]N-term(43.01839)|[30]C+57.0215_5	CLB	1	135684
KPYM_HUMAN	TATESFASDPILYRPVAVALDTK_3	CLB	1	6.27728e+06
KPYM_HUMAN	VFLAQK_2	CLB	1	929988
ENPL_HUMAN	EAESSPFVER_2	CLB	1	22261.5
ENPL_HUMAN	ELISNASDALDK_2	CLB	1	NA
HNRPL_HUMAN	VFNVFCLYGNVEK[6]C+57.0215_2	CLB	1	45162.1
ERF3A_HUMAN	LVPFLK_2	CLB	1	NA
EZRI_HUMAN	QLFDQVVK_2	CLB	1	109.264
NDKA_HUMAN	GLVGEIIK_2	CLB	1	363310
NDKA_HUMAN	TFIAIKPDGVQR_3	CLB	1	788363
RS2_HUMAN	ATFDAISK_2	CLB	1	381085
RS2_HUMAN	GTGIVSAPVPK_2	CLB	1	NA
RS2_HUMAN	IGKPHTVPCK[9]C+57.0215_3	CLB	1	157099
RS2_HUMAN	LSIVPVR_2	CLB	1	NA
RS2_HUMAN	SLEEIYLFSLPIK_2	CLB	1	252285
RS2_HUMAN	TYSYLTPDLWK_2	CLB	1	471097
DESP_HUMAN	STLEAETR_2	CLB	1	8455.32
COX7C_HUMAN	NLPFSVENK_2	CLB	1	6726.85
CD44_HUMAN	YGFIEGHVVIPR_3	CLB	1	270022
CBR1_HUMAN	IGVTVLSR_2	CLB	1	72405.5
H15_HUMAN	ALAAGGYDVEK_2	CLB	1	353393
H15_HUMAN	ATGPPVSELITK_2	CLB	1	167303
H12_HUMAN	ASGPPVSELITK_2	CLB	1	1.09267e+06
H12_HUMAN	SGVSLAALK_2	CLB	1	279267
HSP76_HUMAN	LLQDFFNGK_2	CLB	1	811262
HSP76_HUMAN	VEILANDQGNR_2	CLB	1	593.319
HMGA1_HUMAN	EPSEVPTPK_2	CLB	1	3.57176e+06
TMM11_HUMAN	YIVIEPTR_2	CLB	1	189720
NDUB7_HUMAN	DSFPNFLACK[9]C+57.0215_2	CLB	1	1.11745e+06
NDUB7_HUMAN	DYCAHHLIR[3]C+57.0215_3	CLB	1	435686
NDUB7_HUMAN	GQGPGEVDPK_2	CLB	1	62172.8
NDUB7_HUMAN	HDWDYCEHR[6]C+57.0215_3	CLB	1	325123
DESM_HUMAN	LLEGEESR_2	CLB	1	629126
DDX5_HUMAN	DWVLNEFK_2	CLB	1	52416.7
DDX5_HUMAN	LLQLVEDR_2	CLB	1	140539
DDX5_HUMAN	NFYQEHPDLAR_3	CLB	1	173573
DDX5_HUMAN	TAQEVETYR_2	CLB	1	37952.3
DDX5_HUMAN	TAQEVETYR_3	CLB	1	40841.5
LEG3_HUMAN	VAVNDAHLLQYNHR_4	CLB	1	42281.9
RL35A_HUMAN	AIFAGYK_2	CLB	1	169617
RL35A_HUMAN	EHTALLK_2	CLB	1	68112.9
ARF4_HUMAN	DAVLLLFANK_2	CLB	1	145723
ARF4_HUMAN	IQEVADELQK_2	CLB	1	336700
ARF4_HUMAN	LGLQSLR_2	CLB	1	190848
RL7_HUMAN	EVPAVPETLK_2	CLB	1	750343
RL7_HUMAN	IALTDNALIAR_2	CLB	1	224721
RL7_HUMAN	NFAELK_2	CLB	1	112997
RL7_HUMAN	YGIICMEDLIHEIYTVGK[5]C+57.0215_3	CLB	1	97421.8
VINC_HUMAN	GNDIIAAAK_2	CLB	1	52749.7
RL17_HUMAN	EQIVPKPEEEVAQK_3	CLB	1	437851
RL17_HUMAN	GLDVDSLVIEHIQVNK_3	CLB	1	322142
RL17_HUMAN	QCVPFR[2]C+57.0215_2	CLB	1	17729.7
RL17_HUMAN	QWGWTQGR_2	CLB	1	70145.3
RL17_HUMAN	SAEFLLHMLK_2	CLB	1	128594
RL17_HUMAN	SAEFLLHMLK_3	CLB	1	209046
PGAM1_HUMAN	ALPFWNEEIVPQIK_2	CLB	1	135721
PGAM1_HUMAN	AMEAVAAQGK_2	CLB	1	146356
PGAM1_HUMAN	FSGWYDADLSPAGHEEAK_3	CLB	1	164044
PGAM1_HUMAN	VLIAAHGNSLR_3	CLB	1	60694.6
ATP5J_HUMAN	ELDPIQK_2	CLB	1	6704.28
ATP5J_HUMAN	FEVIEKPQA_2	CLB	1	NA
ML12A_HUMAN	ATSNVFAMFDQSQIQEFK_2	CLB	1	190068
ML12A_HUMAN	ATSNVFAMFDQSQIQEFK_3	CLB	1	137545
ML12A_HUMAN	EAFNMIDQNR_2	CLB	1	260363
ML12A_HUMAN	GNFNYIEFTR_2	CLB	1	476589
LFA3_HUMAN	GLIMYSWDCPMEQCK[4]M+15.9949|[9]C+57.0215|[11]M+15.9949|[14]C+57.0215_3	CLB	1	NA
LFA3_HUMAN	GLIMYSWDCPMEQCK[4]M+15.9949|[9]C+57.0215|[11]M+15.9949|[14]C+57.0215_4	CLB	1	1769.84
HXK1_HUMAN	AAQLCGAGMAAVVDK[5]C+57.0215_2	CLB	1	NA
HXK1_HUMAN	AEMELGLR_2	CLB	1	115667
HXK1_HUMAN	AILQQLGLNSTCDDSILVK[12]C+57.0215_2	CLB	1	107039
HXK1_HUMAN	AILQQLGLNSTCDDSILVK[12]C+57.0215_3	CLB	1	94621.1
HXK1_HUMAN	ASGVEGADVVK_2	CLB	1	1.53581e+06
HXK1_HUMAN	ATDCVGHDVVTLLR[4]C+57.0215_2	CLB	1	240929
HXK1_HUMAN	ATDCVGHDVVTLLR[4]C+57.0215_3	CLB	1	65591.8
HXK1_HUMAN	CNVSFLLSEDGSGK[1]C+57.0215_2	CLB	1	198934
HXK1_HUMAN	DFNPTATVK_2	CLB	1	69415.9
HXK1_HUMAN	DMLLEVK_2	CLB	1	182377
HXK1_HUMAN	EGLLFEGR_2	CLB	1	1.17225e+06
HXK1_HUMAN	FLLSESGSGK_2	CLB	1	656927
HXK1_HUMAN	FNTSDVSAIEK_2	CLB	1	981939
HXK1_HUMAN	GAALITAVGVR_2	CLB	1	3.67131e+06
HXK1_HUMAN	GDFIALDLGGSSFR_2	CLB	1	541232
HXK1_HUMAN	GQISETLK_2	CLB	1	609.502
HXK1_HUMAN	HIDLVEGDEGR_2	CLB	1	388483
HXK1_HUMAN	HIDLVEGDEGR_3	CLB	1	367624
HXK1_HUMAN	IDEAILITWTK_2	CLB	1	289207
HXK1_HUMAN	ITPELLTR_2	CLB	1	912172
HXK1_HUMAN	LGVEPSDDDCVSVQHVCTIVSFR[10]C+57.0215|[17]C+57.0215_3	CLB	1	283522
HXK1_HUMAN	LSDETLIDIMTR_2	CLB	1	375963
HXK1_HUMAN	LVDEYSLNAGK_2	CLB	1	1.09503e+06
HXK1_HUMAN	LVPDSDVR_2	CLB	1	244809
HXK1_HUMAN	MLPSFVR_2	CLB	1	118593
HXK1_HUMAN	MVSGMYLGELVR_2	CLB	1	118617
HXK1_HUMAN	NILIDFTK_2	CLB	1	1.64296e+06
HXK1_HUMAN	QIEETLAHFHLTK_3	CLB	1	170824
HXK1_HUMAN	QIEETLAHFHLTK_4	CLB	1	165377
HXK1_HUMAN	SANLVAATLGAILNR_2	CLB	1	238737
HXK1_HUMAN	SANLVAATLGAILNR_3	CLB	1	220122
HXK1_HUMAN	TTVGVDGSLYK_2	CLB	1	257256
HXK1_HUMAN	TVCGVVSR[3]C+57.0215_2	CLB	1	553969
HXK1_HUMAN	YLYAMR_2	CLB	1	255579
NDUV2_HUMAN	AAAVLPVLDLAQR_2	CLB	1	2.29804e+06
NDUV2_HUMAN	AAAVLPVLDLAQR_3	CLB	1	106962
NDUV2_HUMAN	DIEEIIDELK_2	CLB	1	779785
NDUV2_HUMAN	DTPENNPDTPFDFTPENYK_2	CLB	1	1.13683e+06
NDUV2_HUMAN	FSCEPAGGLTSLTEPPK[3]C+57.0215_2	CLB	1	16786.4
NDUV2_HUMAN	NSDSILEAIQK_2	CLB	1	2.2548e+06
NDUV2_HUMAN	VAEVLQVPPMR_2	CLB	1	246220
NDUV2_HUMAN	VYEVATFYTMYNR_2	CLB	1	199745
NDUV2_HUMAN	VYEVATFYTMYNR_3	CLB	1	27291.5
NDUV2_HUMAN	YHIQVCTTTPCMLR[6]C+57.0215|[11]C+57.0215_3	CLB	1	1.06199e+06
AT2B1_HUMAN	VYTFNSVR_2	CLB	1	65873.2
RAB3A_HUMAN	ILIIGNSSVGK_2	CLB	1	192859
RAB3A_HUMAN	TSFLFR_2	CLB	1	92932.5
RAB3B_HUMAN	LVDAICDK[6]C+57.0215_2	CLB	1	586110
RAB3B_HUMAN	TSFLFR_2	CLB	1	434.994
RAB5A_HUMAN	GATRPNGPNTGNK_3	CLB	1	13889.9
RAB5A_HUMAN	LVLLGESAVGK_2	CLB	1	6558.35
RAB5A_HUMAN	QASPNIVIALSGNK_2	CLB	1	87102.9
RAB5A_HUMAN	YHSLAPMYYR_3	CLB	1	261467
ITAX_HUMAN	DVIPMADAAGIIR[5]M+15.9949_3	CLB	1	1.25497e+06
CSRP1_HUMAN	CSQAVYAAEK[1]C+57.0215_2	CLB	1	71800.7
CSRP1_HUMAN	GFGFGQGAGALVHSE_2	CLB	1	315691
CSRP1_HUMAN	GYGYGQGAGTLSTDK_2	CLB	1	NA
CSRP1_HUMAN	HEEAPGHRPTTNPNASK_3	CLB	1	57591.9
CSRP1_HUMAN	HEEAPGHRPTTNPNASK_4	CLB	1	260535
CSRP1_HUMAN	NLDSTTVAVHGEEIYCK[16]C+57.0215_3	CLB	1	380947
CSRP1_HUMAN	TVYFAEEVQCEGNSFHK[10]C+57.0215_3	CLB	1	548868
FLNA_HUMAN	AEAGVPAEFSIWTR_2	CLB	1	592456
FLNA_HUMAN	AEGPGLSR_2	CLB	1	95612.6
FLNA_HUMAN	AEISFEDR_2	CLB	1	9027.48
FLNA_HUMAN	AFGPGLQGGSAGSPAR_2	CLB	1	1.31596e+06
FLNA_HUMAN	AGNNMLLVGVHGPR_3	CLB	1	858410
FLNA_HUMAN	AGQSAAGAAPGGGVDTR_2	CLB	1	NA
FLNA_HUMAN	AGVAPLQVK_2	CLB	1	NA
FLNA_HUMAN	AHEPTYFTVDCAEAGQGDVSIGIK[11]C+57.0215_3	CLB	1	247687
FLNA_HUMAN	AHVVPCFDASK[6]C+57.0215_2	CLB	1	59563.8
FLNA_HUMAN	ALTQTGGPHVK_2	CLB	1	NA
FLNA_HUMAN	ANLPQSFQVDTSK_2	CLB	1	590084
FLNA_HUMAN	ASGPGLNTTGVPASLPVEFTIDAK_3	CLB	1	150396
FLNA_HUMAN	ATCAPQHGAPGPGPADASK[3]C+57.0215_3	CLB	1	267238
FLNA_HUMAN	CSGPGLER[1]C+57.0215_2	CLB	1	81421.8
FLNA_HUMAN	DAGEGGLSLAIEGPSK_2	CLB	1	277633
FLNA_HUMAN	DAGEGLLAVQITDPEGKPK_3	CLB	1	22999.2
FLNA_HUMAN	DAPQDFHPDR_2	CLB	1	116939
FLNA_HUMAN	DAPQDFHPDR_3	CLB	1	437255
FLNA_HUMAN	DQEFTVK_2	CLB	1	12130.8
FLNA_HUMAN	DVDIIDHHDNTYTVK_3	CLB	1	656050
FLNA_HUMAN	DVDIIDHHDNTYTVK_4	CLB	1	3781.88
FLNA_HUMAN	EEGPYEVEVTYDGVPVPGSPFPLEAVAPTKPSK_3	CLB	1	239186
FLNA_HUMAN	EGPYSISVLYGDEEVPR_2	CLB	1	452576
FLNA_HUMAN	ETGEHLVHVK_3	CLB	1	284427
FLNA_HUMAN	FADQHVPGSPFSVK_3	CLB	1	728725
FLNA_HUMAN	FNEEHIPDSPFVVPVASPSGDAR_3	CLB	1	802179
FLNA_HUMAN	FTVETR_2	CLB	1	16663.4
FLNA_HUMAN	FVPAEMGTHTVSVK_3	CLB	1	492022
FLNA_HUMAN	GAGTGGLGLAVEGPSEAK_2	CLB	1	543405
FLNA_HUMAN	GEITGEVR_2	CLB	1	226798
FLNA_HUMAN	GQHVPGSPFQFTVGPLGEGGAHK_4	CLB	1	958638
FLNA_HUMAN	GTVEPQLEAR_2	CLB	1	588645
FLNA_HUMAN	IPEISIQDMTAQVTSPSGK_2	CLB	1	131681
FLNA_HUMAN	IQQNTFTR_2	CLB	1	518084
FLNA_HUMAN	IVGPSGAAVPCK[11]C+57.0215_2	CLB	1	867371
FLNA_HUMAN	LDVQFSGLTK_2	CLB	1	182783
FLNA_HUMAN	LIALLEVLSQK_2	CLB	1	7607.47
FLNA_HUMAN	LKPGAPLRPK_3	CLB	1	219896
FLNA_HUMAN	LLGWIQNK_2	CLB	1	406543
FLNA_HUMAN	LPQLPITNFSR_2	CLB	1	203698
FLNA_HUMAN	LQVEPAVDTSGVQCYGPGIEGQGVFR[14]C+57.0215_3	CLB	1	464716
FLNA_HUMAN	LTVSSLQESGLK_2	CLB	1	100952
FLNA_HUMAN	LVSNHSLHETSSVFVDSLTK_3	CLB	1	697634
FLNA_HUMAN	LVSNHSLHETSSVFVDSLTK_4	CLB	1	661542
FLNA_HUMAN	LYSVSYLLK_2	CLB	1	2.08687e+06
FLNA_HUMAN	NDNDTFTVK_2	CLB	1	344270
FLNA_HUMAN	NGHVGISFVPK_3	CLB	1	NA
FLNA_HUMAN	NGQHVASSPIPVVISQSEIGDASR_3	CLB	1	159669
FLNA_HUMAN	SAGQGEVLVYVEDPAGHQEEAK_3	CLB	1	1.27338e+06
FLNA_HUMAN	SPFEVK_2	CLB	1	324749
FLNA_HUMAN	SPFSVAVSPSLDLSK_2	CLB	1	627472
FLNA_HUMAN	SSFTVDCSK[7]C+57.0215_2	CLB	1	81370
FLNA_HUMAN	TFSVWYVPEVTGTHK_3	CLB	1	1.56443e+06
FLNA_HUMAN	TFSVWYVPEVTGTHK_4	CLB	1	226307
FLNA_HUMAN	TGVAVNKPAEFTVDAK_2	CLB	1	89244
FLNA_HUMAN	TGVAVNKPAEFTVDAK_3	CLB	1	1.04247e+06
FLNA_HUMAN	TGVELGKPTHFTVNAK_3	CLB	1	419715
FLNA_HUMAN	THEAEIVEGENHTYCIR[15]C+57.0215_3	CLB	1	483803
FLNA_HUMAN	TPCEEILVK[3]C+57.0215_2	CLB	1	2.19238e+06
FLNA_HUMAN	VANPSGNLTETYVQDR_2	CLB	1	890431
FLNA_HUMAN	VANPSGNLTETYVQDR_3	CLB	1	501882
FLNA_HUMAN	VAQPTITDNK_2	CLB	1	540325
FLNA_HUMAN	VEPGLGADNSVVR_2	CLB	1	741015
FLNA_HUMAN	VHSPSGALEECYVTEIDQDK[11]C+57.0215_3	CLB	1	1.28979e+06
FLNA_HUMAN	VNVGAGSHPNK_2	CLB	1	145335
FLNA_HUMAN	VNVGAGSHPNK_3	CLB	1	310140
FLNA_HUMAN	VPVHDVTDASK_2	CLB	1	409923
FLNA_HUMAN	VPVHDVTDASK_3	CLB	1	534863
FLNA_HUMAN	VQVQDNEGCPVEALVK[9]C+57.0215_2	CLB	1	NA
FLNA_HUMAN	VTAQGPGLEPSGNIANK_2	CLB	1	683337
FLNA_HUMAN	VTVLFAGQHIAK_2	CLB	1	201295
FLNA_HUMAN	VTVLFAGQHIAK_3	CLB	1	868597
FLNA_HUMAN	VTYCPTEPGNYIINIK[4]C+57.0215_2	CLB	1	19372.6
FLNA_HUMAN	VTYTPMAPGSYLISIK_2	CLB	1	214709
FLNA_HUMAN	VYGPGVAK_2	CLB	1	350102
FLNA_HUMAN	WCNEHLK[2]C+57.0215_2	CLB	1	NA
FLNA_HUMAN	WGDEHIPGSPYR_2	CLB	1	141.873
FLNA_HUMAN	WGDEHIPGSPYR_3	CLB	1	1.19915e+06
FLNA_HUMAN	YGGDEIPFSPYR_2	CLB	1	519689
FLNA_HUMAN	YGGPYHIGGSPFK_3	CLB	1	500217
FLNA_HUMAN	YGGQPVPNFPSK_2	CLB	1	629350
FLNA_HUMAN	YNEQHVPGSPFTAR_3	CLB	1	888507
FLNA_HUMAN	YTILIK_2	CLB	1	267445
FLNA_HUMAN	YTLIIK_2	CLB	1	NA
FLNA_HUMAN	YTPVQQGPVGVNVTYGGDPIPK_2	CLB	1	NA
FLNA_HUMAN	YTPVQQGPVGVNVTYGGDPIPK_3	CLB	1	740.298
FLNA_HUMAN	YVICVR[4]C+57.0215_2	CLB	1	261158
FLNA_HUMAN	YWPQEAGEYAVHVLCNSEDIR[15]C+57.0215_3	CLB	1	178104
VDAC1_HUMAN	AVPPTYADLGK[N-term]N-term(43.01839)_2	CLB	1	474918
VDAC1_HUMAN	GYGFGLIK_2	CLB	1	1.02907e+06
VDAC1_HUMAN	LTFDSSFSPNTGK_2	CLB	1	1.04097e+06
VDAC1_HUMAN	LTLSALLDGK_2	CLB	1	3.18649e+06
VDAC1_HUMAN	TDEFQLHTNVNDGTEFGGSIYQK_3	CLB	1	1.47952e+06
VDAC1_HUMAN	VTGSLETK_2	CLB	1	558945
VDAC1_HUMAN	VTQSNFAVGYK_2	CLB	1	2.42204e+06
VDAC1_HUMAN	WTEYGLTFTEK_2	CLB	1	1.45196e+06
RYR1_HUMAN	GDAEGEDEVQFLR[N-term]N-term(43.01839)_2	CLB	1	7.20609e+06
RYR1_HUMAN	GDAEGEDEVQFLR[N-term]N-term(43.01839)_3	CLB	1	33102.7
SDHB_HUMAN	AGDKPHMQTYEVDLNK_3	CLB	1	1.54032e+06
SDHB_HUMAN	AGDKPHMQTYEVDLNK_4	CLB	1	1.33333e+06
SDHB_HUMAN	CGPMVLDALIK[1]C+57.0215_2	CLB	1	50515.6
SDHB_HUMAN	CHTIMNCTR[1]C+57.0215|[7]C+57.0215_3	CLB	1	276878
SDHB_HUMAN	DDFTEER_2	CLB	1	692328
SDHB_HUMAN	DLVPDLSNFYAQYK_2	CLB	1	1.50468e+06
SDHB_HUMAN	IYPLPHMYVIK_3	CLB	1	1.01898e+06
SDHB_HUMAN	LQDPFSLYR_2	CLB	1	1.95379e+06
SDHB_HUMAN	MMATYK_2	CLB	1	123475
SDHB_HUMAN	NEVDSTLTFR_2	CLB	1	580809
SDHB_HUMAN	QQYLQSIEER_2	CLB	1	1.29916e+06
SDHB_HUMAN	SIEPYLK_2	CLB	1	2.09051e+06
SDHB_HUMAN	YLGPAVLMQAYR_2	CLB	1	2.70817e+06
TGM2_HUMAN	AEELVLER[N-term]N-term(43.01839)_2	CLB	1	949452
TGM2_HUMAN	ALLVEPVINSYLLAER_2	CLB	1	1.50787e+06
TGM2_HUMAN	ALLVEPVINSYLLAER_3	CLB	1	874544
TGM2_HUMAN	CDLELETNGR[1]C+57.0215_2	CLB	1	NA
TGM2_HUMAN	CLGIPTR[1]C+57.0215_2	CLB	1	NA
TGM2_HUMAN	DCLTESNLIK[2]C+57.0215_2	CLB	1	153952
TGM2_HUMAN	DHHTADLCR[8]C+57.0215_3	CLB	1	113592
TGM2_HUMAN	DLYLENPEIK_2	CLB	1	947135
TGM2_HUMAN	GQPFWLTLHFEGR_3	CLB	1	69098.9
TGM2_HUMAN	LILCAR[4]C+57.0215_2	CLB	1	607503
TGM2_HUMAN	LLLCAR[4]C+57.0215_2	CLB	1	93680.8
TGM2_HUMAN	LVVNFESDK_2	CLB	1	2.00558e+06
TGM2_HUMAN	MDLLPLHMGLHK_3	CLB	1	96021
TGM2_HUMAN	MDLLPLHMGLHK_4	CLB	1	29866.3
TGM2_HUMAN	NEFGEIQGDK_2	CLB	1	432912
TGM2_HUMAN	NEFGEIQGDK_3	CLB	1	75334.6
TGM2_HUMAN	SEGTYCCGPVPVR[6]C+57.0215|[7]C+57.0215_2	CLB	1	893550
TGM2_HUMAN	SLIVGLK_2	CLB	1	540392
TGM2_HUMAN	SVPLCILYEK[5]C+57.0215_2	CLB	1	1.69425e+06
TGM2_HUMAN	TVEIPDPVEAGEEVK_2	CLB	1	1.76217e+06
TGM2_HUMAN	VVTNYNSAHDQNSNLLIEYFR_3	CLB	1	874087
TGM2_HUMAN	YGQCWVFAAVACTVLR[4]C+57.0215|[12]C+57.0215_3	CLB	1	11916.6
TGM2_HUMAN	YLLNLNLEPFSEK_2	CLB	1	779714
TGM2_HUMAN	YPEGSSEER_2	CLB	1	341408
ADRO_HUMAN	LDAEEVAR_2	CLB	1	134832
ROA2_HUMAN	DYFEEYGK_2	CLB	1	241.969
ROA2_HUMAN	EESGKPGAHVTVK_3	CLB	1	322385
ROA2_HUMAN	GFGFVTFDDHDPVDK_2	CLB	1	32409.4
ROA2_HUMAN	GFGFVTFDDHDPVDK_3	CLB	1	180891
ROA2_HUMAN	GGGGNFGPGPGSNFR_2	CLB	1	541640
ROA2_HUMAN	GGNFGFGDSR_2	CLB	1	48018.8
ROA2_HUMAN	IDTIEIITDR_2	CLB	1	6275.67
ROA2_HUMAN	LFIGGLSFETTEESLR_2	CLB	1	325645
ROA2_HUMAN	LFVGGIK_2	CLB	1	276535
ROA2_HUMAN	NYYEQWGK_2	CLB	1	135486
QCR2_HUMAN	AAYNQVK_2	CLB	1	498524
QCR2_HUMAN	ATAAPAGAPPQPQDLEFTK_2	CLB	1	2.22516e+06
QCR2_HUMAN	AVAFQNPQTHVIENLHAAAYR_3	CLB	1	1.29429e+06
QCR2_HUMAN	AVAFQNPQTHVIENLHAAAYR_4	CLB	1	4.90032e+06
QCR2_HUMAN	ENMAYTVECLR[9]C+57.0215_2	CLB	1	835063
QCR2_HUMAN	GGLGLSGAK_2	CLB	1	2.04168e+06
QCR2_HUMAN	GIEAVGGK_2	CLB	1	6.1944e+06
QCR2_HUMAN	GSNTTSHLHQAVAK_3	CLB	1	387316
QCR2_HUMAN	GSNTTSHLHQAVAK_4	CLB	1	262681
QCR2_HUMAN	LPNGLVIASLENYSPVSR_2	CLB	1	396004
QCR2_HUMAN	LPNGLVIASLENYSPVSR_3	CLB	1	114840
QCR2_HUMAN	LSVTATR_2	CLB	1	921943
QCR2_HUMAN	LTSSLTTK_2	CLB	1	1.52786e+06
QCR2_HUMAN	MALIGLGVSHPVLK_2	CLB	1	130925
QCR2_HUMAN	MALIGLGVSHPVLK_3	CLB	1	907699
QCR2_HUMAN	MALIGLGVSHPVLK[1]M+15.9949_3	CLB	1	52365.7
QCR2_HUMAN	NALANPLYCPDYR[9]C+57.0215_2	CLB	1	2.08793e+06
QCR2_HUMAN	QVAEQFLNMR_2	CLB	1	1.03597e+06
QCR2_HUMAN	TIAQGNLSNTDVQAAK_2	CLB	1	5.12879e+06
QCR2_HUMAN	VTSEELHYFVQNHFTSAR_3	CLB	1	2.2224e+06
QCR2_HUMAN	VTSEELHYFVQNHFTSAR_4	CLB	1	3.11451e+06
QCR2_HUMAN	WEVADLQPQLK_2	CLB	1	275477
QCR2_HUMAN	YEDFSNLGTTHLLR_3	CLB	1	4.69771e+06
HEMH_HUMAN	AIAFTQYPQYSCSTTGSSLNAIYR[12]C+57.0215_3	CLB	1	96735.4
HEMH_HUMAN	ECGVENIR[2]C+57.0215_2	CLB	1	1.27803e+07
HEMH_HUMAN	IGGGSPIK_2	CLB	1	126370
HEMH_HUMAN	LAPFIAK_2	CLB	1	NA
HEMH_HUMAN	LEYCNPYR[4]C+57.0215_2	CLB	1	242853
HEMH_HUMAN	LLDELSPNTAPHK_2	CLB	1	53276.5
HEMH_HUMAN	LLDELSPNTAPHK_3	CLB	1	966222
HEMH_HUMAN	LVWQSK_2	CLB	1	291699
HEMH_HUMAN	QLTLSCPLCVNPVCR[6]C+57.0215|[9]C+57.0215|[14]C+57.0215_2	CLB	1	127449
HEMH_HUMAN	SFFTSQQL_2	CLB	1	62271.6
HEMH_HUMAN	VGPMPWLGPQTDESIK_2	CLB	1	267669
SFPQ_HUMAN	ANLSLLR_2	CLB	1	656014
SFPQ_HUMAN	FATHAAALSVR_2	CLB	1	4168.03
SFPQ_HUMAN	FATHAAALSVR_3	CLB	1	849828
SFPQ_HUMAN	FGQGGAGPVGGQGPR_2	CLB	1	NA
SFPQ_HUMAN	ISDSEGFK_2	CLB	1	476518
SFPQ_HUMAN	LFVGNLPADITEDEFK_2	CLB	1	835646
SFPQ_HUMAN	NLSPYVSNELLEEAFSQFGPIER_3	CLB	1	117270
SFPQ_HUMAN	SLDEMEK_2	CLB	1	98260.9
SFPQ_HUMAN	YGEPGEVFINK_2	CLB	1	60099.5
PPIB_HUMAN	DFMIQGGDFTR_2	CLB	1	2.57814e+06
PPIB_HUMAN	DFMIQGGDFTR[3]M+15.9949_2	CLB	1	232580
PPIB_HUMAN	DTNGSQFFITTVK_2	CLB	1	2.05236e+06
PPIB_HUMAN	DVIIADCGK[7]C+57.0215_2	CLB	1	5.20539e+06
PPIB_HUMAN	HYGPGWVSMANAGK_2	CLB	1	857561
PPIB_HUMAN	HYGPGWVSMANAGK_3	CLB	1	1.95143e+06
PPIB_HUMAN	IEVEKPFAIAK_2	CLB	1	967696
PPIB_HUMAN	IEVEKPFAIAK_3	CLB	1	3.13583e+06
PPIB_HUMAN	IGDEDVGR_2	CLB	1	2.6781e+06
PPIB_HUMAN	TAWLDGK_2	CLB	1	3.72197e+06
PPIB_HUMAN	TVDNFVALATGEK_2	CLB	1	1.15406e+07
PPIB_HUMAN	VIFGLFGK_2	CLB	1	5.54403e+06
PPIB_HUMAN	VLEGMEVVR_2	CLB	1	5.33227e+06
PPIB_HUMAN	VLEGMEVVR[5]M+15.9949_2	CLB	1	525431
PPIB_HUMAN	VYFDLR_2	CLB	1	3.71328e+06
MAOM_HUMAN	AVVVTDGER_2	CLB	1	49616.9
RS3_HUMAN	AELNEFLTR_2	CLB	1	99686.8
RS3_HUMAN	FVADGIFK_2	CLB	1	133644
RS3_HUMAN	GLCAIAQAESLR[3]C+57.0215_2	CLB	1	238971
RS3_HUMAN	LLGGLAVR_2	CLB	1	103321
RS3_HUMAN	TEIIILATR_2	CLB	1	112066
COF1_HUMAN	AVLFCLSEDK[5]C+57.0215_2	CLB	1	556449
COF1_HUMAN	EDLVFIFWAPESAPLK_2	CLB	1	132969
COF1_HUMAN	EILVGDVGQTVDDPYATFVK_2	CLB	1	3.27942e+06
COF1_HUMAN	EILVGDVGQTVDDPYATFVK_3	CLB	1	1.64001e+06
COF1_HUMAN	HELQANCYEEVK[7]C+57.0215_2	CLB	1	613280
COF1_HUMAN	HELQANCYEEVK[7]C+57.0215_3	CLB	1	1.05101e+06
COF1_HUMAN	MIYASSK_2	CLB	1	736801
COF1_HUMAN	NIILEEGK_2	CLB	1	6.99957e+06
COF1_HUMAN	VFNDMK_2	CLB	1	288661
COF1_HUMAN	YALYDATYETK_2	CLB	1	2.38115e+06
KTHY_HUMAN	VLSEDAIR_2	CLB	1	2410.88
EF1B_HUMAN	LVPVGYGIK_2	CLB	1	73997.2
AT5F1_HUMAN	CIADLK[1]C+57.0215_2	CLB	1	140241
AT5F1_HUMAN	HVVQSISTQQEK_2	CLB	1	1.05864e+06
AT5F1_HUMAN	HVVQSISTQQEK_3	CLB	1	571718
AT5F1_HUMAN	HYLFDVQR_2	CLB	1	158140
AT5F1_HUMAN	HYLFDVQR_3	CLB	1	NA
AT5F1_HUMAN	LAQLEEAK_2	CLB	1	524246
AT5F1_HUMAN	QASIQHIQNAIDTEK_3	CLB	1	1.04347e+06
AT5F1_HUMAN	SQQALVQK_2	CLB	1	412091
AT5F1_HUMAN	TGVTGPYVLGTGLILYALSK_3	CLB	1	92041.2
PPAC_HUMAN	IELLGSYDPQK_2	CLB	1	2.16714e+06
THIL_HUMAN	AAWEAGK_2	CLB	1	52193.7
THIL_HUMAN	DGLTDVYNK_2	CLB	1	27998.4
THIL_HUMAN	EVVIVSATR_2	CLB	1	391355
THIL_HUMAN	GSTPYGGVK_2	CLB	1	391284
THIL_HUMAN	IVGHLTHALK_2	CLB	1	103751
THIL_HUMAN	IVGHLTHALK_3	CLB	1	289393
THIL_HUMAN	LEDLIVK_2	CLB	1	1.11995e+06
THIL_HUMAN	LGSIAIQGAIEK_2	CLB	1	914044
THIL_HUMAN	MLEIDPQK_2	CLB	1	71629.2
THIL_HUMAN	NEQDAYAINSYTR_2	CLB	1	538864
THIL_HUMAN	QAVLGAGLPISTPCTTINK[14]C+57.0215_2	CLB	1	171990
THIL_HUMAN	TPIGSFLGSLSLLPATK_2	CLB	1	608166
THIL_HUMAN	TPIGSFLGSLSLLPATK_3	CLB	1	49192.2
RS12_HUMAN	DVIEEYFK_2	CLB	1	50134
RS12_HUMAN	TALIHDGLAR_2	CLB	1	33091.3
RS12_HUMAN	TALIHDGLAR_3	CLB	1	113812
DNJB1_HUMAN	DGSDVIYPAR_2	CLB	1	8550.87
DNJB1_HUMAN	DYYQTLGLAR_2	CLB	1	486.039
DNJB1_HUMAN	EGDQTSNNIPADIVFVLK_2	CLB	1	400789
DNJB1_HUMAN	ILTIEVK_2	CLB	1	540700
DNJB1_HUMAN	NPFDTFFGQR_2	CLB	1	188707
DNJB1_HUMAN	TIPVVFK_2	CLB	1	382717
DNJB1_HUMAN	TVLEQVLPI_2	CLB	1	102659
DNJB1_HUMAN	VSLEEIYSGCTK[10]C+57.0215_2	CLB	1	457441
DNJB1_HUMAN	YGEEGLK_2	CLB	1	178422
DNJB2_HUMAN	VEVEEDGQLK_2	CLB	1	2797.95
ATPA_HUMAN	APGIIPR_2	CLB	1	3.05843e+06
ATPA_HUMAN	AVDSLVPIGR_2	CLB	1	1.09158e+07
ATPA_HUMAN	EAYPGDVFYLHSR_2	CLB	1	1.45231e+06
ATPA_HUMAN	EAYPGDVFYLHSR_3	CLB	1	6.25493e+06
ATPA_HUMAN	EIVTNFLAGFEA_2	CLB	1	809386
ATPA_HUMAN	ELIIGDR_2	CLB	1	5.0427e+06
ATPA_HUMAN	EPMQTGIK_2	CLB	1	1.8075e+06
ATPA_HUMAN	EVAAFAQFGSDLDAATQQLLSR_2	CLB	1	278360
ATPA_HUMAN	EVAAFAQFGSDLDAATQQLLSR_3	CLB	1	1.66118e+06
ATPA_HUMAN	FENAFLSHVVSQHQALLGTIR_3	CLB	1	3.1845e+06
ATPA_HUMAN	FENAFLSHVVSQHQALLGTIR_4	CLB	1	3.95029e+06
ATPA_HUMAN	GIRPAINVGLSVSR_2	CLB	1	676329
ATPA_HUMAN	GIRPAINVGLSVSR_3	CLB	1	3.04162e+06
ATPA_HUMAN	GMSLNLEPDNVGVVVFGNDK_2	CLB	1	452222
ATPA_HUMAN	GMSLNLEPDNVGVVVFGNDK_3	CLB	1	142586
ATPA_HUMAN	HALIIYDDLSK_2	CLB	1	1.14803e+07
ATPA_HUMAN	HALIIYDDLSK_3	CLB	1	1.13419e+06
ATPA_HUMAN	ILGADTSVDLEETGR_2	CLB	1	9.55232e+06
ATPA_HUMAN	LELAQYR_2	CLB	1	2.76967e+06
ATPA_HUMAN	LTDADAMK_2	CLB	1	847.63
ATPA_HUMAN	LTELLK_2	CLB	1	43185.8
ATPA_HUMAN	QAVAYR_2	CLB	1	363187
ATPA_HUMAN	QMSLLLR_2	CLB	1	2.05729e+06
ATPA_HUMAN	STVAQLVK_2	CLB	1	955593
ATPA_HUMAN	TGAIVDVPVGEELLGR_2	CLB	1	2.53665e+06
ATPA_HUMAN	TGTAEMSSILEER_2	CLB	1	4.40207e+06
ATPA_HUMAN	TSIAIDTIINQK_2	CLB	1	6.16509e+06
ATPA_HUMAN	VLSIGDGIAR_2	CLB	1	8.53196e+06
ATPA_HUMAN	VVDALGNAIDGK_2	CLB	1	1.16778e+07
PSA4_HUMAN	TTIFSPEGR_2	CLB	1	38868.5
DDX6_HUMAN	SGAYLIPLLER_2	CLB	1	35776.5
RL13_HUMAN	EAAEQDVEK_2	CLB	1	11737.6
RL13_HUMAN	GFSLEELR_2	CLB	1	375097
RL13_HUMAN	LILFPR_2	CLB	1	364285
RL13_HUMAN	STESLQANVQR_2	CLB	1	141040
RL13_HUMAN	TIGISVDPR_2	CLB	1	1253.3
HMGB2_HUMAN	RPPSAFFLFCSEHRPK[10]C+57.0215_4	CLB	1	152369
HMGB2_HUMAN	SEHPGLSIGDTAK_3	CLB	1	1.20197e+06
EF1G_HUMAN	ILGLLDAYLK_2	CLB	1	31080.5
AVR2A_HUMAN	GSLSDFLK_2	CLB	1	521764
1433T_HUMAN	AVTEQGAELSNEER_2	CLB	1	184661
1433T_HUMAN	TAFDEAIAELDTLNEDSYK_2	CLB	1	44881.4
1433T_HUMAN	TAFDEAIAELDTLNEDSYK_3	CLB	1	77732.4
1433T_HUMAN	TELIQK_2	CLB	1	2.40642e+07
CALL3_HUMAN	EAFSLFDK_2	CLB	1	563045
CALL3_HUMAN	ELGTVMR_2	CLB	1	109780
CO8A1_HUMAN	EIPLASLR_2	CLB	1	5893.28
CO8A1_HUMAN	GFLDQASGSAVLLLRPGDR_3	CLB	1	672206
CO8A1_HUMAN	GGNVWVALFK_2	CLB	1	783681
CALX_HUMAN	APVPTGEVYFADSFDR_2	CLB	1	137657
CALX_HUMAN	GTLSGWILSK_2	CLB	1	71514.9
CALX_HUMAN	TPELNLDQFHDK_3	CLB	1	5670.45
NDUS1_HUMAN	ALSEIAGMTLPYDTLDQVR_2	CLB	1	326210
NDUS1_HUMAN	ALSEIAGMTLPYDTLDQVR_3	CLB	1	162333
NDUS1_HUMAN	AVTEGAQAVEEPSIC[15]C+57.0215_2	CLB	1	385870
NDUS1_HUMAN	DCFIIYQGHHGDVGAPIADVILPGAAYTEK[2]C+57.0215_3	CLB	1	152459
NDUS1_HUMAN	DCFIIYQGHHGDVGAPIADVILPGAAYTEK[2]C+57.0215_4	CLB	1	1.14488e+06
NDUS1_HUMAN	DFYMTDSISR_2	CLB	1	372396
NDUS1_HUMAN	DVAAIAGGLVDAEALVALK_2	CLB	1	153970
NDUS1_HUMAN	DVAAIAGGLVDAEALVALK_3	CLB	1	73590.1
NDUS1_HUMAN	FASEIAGVDDLGTTGR_2	CLB	1	2.01766e+06
NDUS1_HUMAN	FAYDGLK_2	CLB	1	946679
NDUS1_HUMAN	FEAPLFNAR_2	CLB	1	1.26649e+06
NDUS1_HUMAN	GLLTYTSWEDALSR_2	CLB	1	578583
NDUS1_HUMAN	GNDMQVGTYIEK_2	CLB	1	455103
NDUS1_HUMAN	GWNILTNSEK_2	CLB	1	NA
NDUS1_HUMAN	ILQDIASGSHPFSQVLK_2	CLB	1	190984
NDUS1_HUMAN	ILQDIASGSHPFSQVLK_3	CLB	1	2.18067e+06
NDUS1_HUMAN	KPMVVLGSSALQR_3	CLB	1	377229
NDUS1_HUMAN	LEEVSPNLVR_2	CLB	1	402103
NDUS1_HUMAN	LSVAGNCR[7]C+57.0215_2	CLB	1	400149
NDUS1_HUMAN	LTEPMVR_2	CLB	1	337300
NDUS1_HUMAN	LVNQQLLADPLVPPQLTIK_2	CLB	1	587394
NDUS1_HUMAN	LVNQQLLADPLVPPQLTIK_3	CLB	1	1.25706e+06
NDUS1_HUMAN	MCLVEIEK[2]C+57.0215_2	CLB	1	493328
NDUS1_HUMAN	MTSGVTGDWK_2	CLB	1	NA
NDUS1_HUMAN	NDGAAILAAVSSIAQK_2	CLB	1	818206
NDUS1_HUMAN	NDGAAILAAVSSIAQK_3	CLB	1	180982
NDUS1_HUMAN	SATYVNTEGR_2	CLB	1	1.28161e+06
NDUS1_HUMAN	VAGMLQSFQGK_2	CLB	1	712140
NDUS1_HUMAN	VALIGSPVDLTYTYDHLGDSPK_3	CLB	1	2.73958e+06
NDUS1_HUMAN	VAVTPPGLAR_2	CLB	1	1.68624e+06
NDUS1_HUMAN	VGMQIPR_2	CLB	1	714911
NDUS1_HUMAN	VLFLLGADGGCITR[11]C+57.0215_2	CLB	1	886491
NDUS1_HUMAN	VVAACAMPVMK[5]C+57.0215_2	CLB	1	286253
GRN_HUMAN	HCCPAGFR[2]C+57.0215|[3]C+57.0215_2	CLB	1	1.09703e+06
PCSK6_HUMAN	SLGIRPNYIDIYSASWGPDDDGK_3	CLB	1	39475.4
PCSK6_HUMAN	SLGIRPNYIDIYSASWGPDDDGK_4	CLB	1	143483
EPHA2_HUMAN	FADIVSILDK_2	CLB	1	8272.06
3MG_HUMAN	LCQALAINK[2]C+57.0215_2	CLB	1	3744.69
3MG_HUMAN	LGLEFFDQPAVPLAR_2	CLB	1	63662
3MG_HUMAN	VGVGHAGEWAR_3	CLB	1	460.363
MARCS_HUMAN	LSGFSFK_2	CLB	1	27924.7
PRDX6_HUMAN	LPFPIIDDR_2	CLB	1	12581.1
PRDX5_HUMAN	LLADPTGAFGK_2	CLB	1	17537.9
PRDX5_HUMAN	THLPGFVEQAEALK_3	CLB	1	599747
PRDX5_HUMAN	VNLAELFK_2	CLB	1	83537.8
ATPD_HUMAN	AEIQIR_2	CLB	1	1.43422e+06
ATPD_HUMAN	AELQIR_2	CLB	1	1.43422e+06
ATPD_HUMAN	AQAELVGTADEATR_2	CLB	1	1.93835e+06
ATPD_HUMAN	AQAELVGTADEATR_3	CLB	1	1253.13
ATPD_HUMAN	IEANEALVK_2	CLB	1	4.53927e+06
ECHM_HUMAN	AFAAGADIK_2	CLB	1	190689
PEBP1_HUMAN	LYEQLSGK_2	CLB	1	12486.4
PPIF_HUMAN	EGMDVVK_2	CLB	1	744379
PPIF_HUMAN	FPDENFTLK_2	CLB	1	4.36572e+06
PPIF_HUMAN	HVVFGHVK_2	CLB	1	NA
PPIF_HUMAN	IESFGSK_2	CLB	1	104374
PPIF_HUMAN	TDWLDGK_2	CLB	1	58301.5
TSPOA_HUMAN	APPWVPAMGFTLAPSLGCFVGSR[18]C+57.0215_3	CLB	1	252570
TSPOA_HUMAN	ELGGFTEK_2	CLB	1	281026
TSPOA_HUMAN	FVHGEGLR_2	CLB	1	336253
SORCN_HUMAN	LSPQAVNSIAK_2	CLB	1	18914
SORCN_HUMAN	SGTVDPQELQK_2	CLB	1	4690.15
AL1B1_HUMAN	EEIFGPVQPLFK_2	CLB	1	170769
AL1B1_HUMAN	LLCGGER[3]C+57.0215_2	CLB	1	61973.7
AL1B1_HUMAN	LLNLLADLVER_2	CLB	1	65201.6
AL1B1_HUMAN	TFPTVNPTTGEVIGHVAEGDR_3	CLB	1	174551
AL1B1_HUMAN	TFVEESIYNEFLER_2	CLB	1	161034
AL1B1_HUMAN	VAEQTPLSALYLASLIK_2	CLB	1	512406
AL1B1_HUMAN	VAFTGSTEVGHLIQK_3	CLB	1	586140
SDHA_HUMAN	AAFGLSEAGFNTACVTK[14]C+57.0215_2	CLB	1	179287
SDHA_HUMAN	AGLPCQDLEFVQFHPTGIYGAGCLITEGCR[5]C+57.0215|[23]C+57.0215|[29]C+57.0215_3	CLB	1	109734
SDHA_HUMAN	FADGSIR_2	CLB	1	288099
SDHA_HUMAN	GEGGILINSQGER_2	CLB	1	21197
SDHA_HUMAN	GVIALCIEDGSIHR[6]C+57.0215_3	CLB	1	138175
SDHA_HUMAN	HTLSYVDVGTGK_2	CLB	1	195337
SDHA_HUMAN	KPFEEHWR_3	CLB	1	745024
SDHA_HUMAN	LGANSLLDLVVFGR_2	CLB	1	244972
SDHA_HUMAN	LGANSLLDLVVFGR_3	CLB	1	17737
SDHA_HUMAN	LYGDLK_2	CLB	1	56507.4
SDHA_HUMAN	NTVVATGGYGR_2	CLB	1	326594
SDHA_HUMAN	VGSVLQEGCGK[9]C+57.0215_2	CLB	1	70196.2
SDHA_HUMAN	WHFYDTVK_3	CLB	1	105662
DNJA1_HUMAN	DHAVFTR_2	CLB	1	326682
DNJA1_HUMAN	GAVECCPNCR[5]C+57.0215|[6]C+57.0215|[9]C+57.0215_2	CLB	1	76295.3
DNJA1_HUMAN	LIIEFK_2	CLB	1	112978
QCR1_HUMAN	ADLTEYLSTHYK_3	CLB	1	276095
QCR1_HUMAN	IAEVDASVVR_2	CLB	1	203029
QCR1_HUMAN	LCTSATESEVAR[2]C+57.0215_2	CLB	1	93731.7
QCR1_HUMAN	MVLAAAGGVEHQQLLDLAQK_3	CLB	1	51162.8
QCR1_HUMAN	NALVSHLDGTTPVCEDIGR[14]C+57.0215_3	CLB	1	300468
QCR1_HUMAN	NRPGSALEK_2	CLB	1	NA
QCR1_HUMAN	SLLTYGR_2	CLB	1	90902.5
HNRH1_HUMAN	HTGPNSPDTANDGFVR_3	CLB	1	22697.6
HNRH1_HUMAN	VHIEIGPDGR_3	CLB	1	89217.1
HNRH1_HUMAN	YIEIFK_2	CLB	1	92545.2
HNRH1_HUMAN	YVEVFK_2	CLB	1	79619.8
1433B_HUMAN	AVTEQGHELSNEER_3	CLB	1	NA
1433B_HUMAN	DSTLIMQLLR_2	CLB	1	635464
1433B_HUMAN	NLLSVAYK_2	CLB	1	1.19708e+06
1433B_HUMAN	YLIPNATQPESK_2	CLB	1	NA
1433S_HUMAN	VLSSIEQK_2	CLB	1	448274
S10AB_HUMAN	CIESLIAVFQK[1]C+57.0215_2	CLB	1	192952
S10AB_HUMAN	DGYNYTLSK_2	CLB	1	6577.91
S10AB_HUMAN	DPGVLDR_2	CLB	1	450908
S10AB_HUMAN	ISSPTETER_2	CLB	1	623895
S10AB_HUMAN	TEFLSFMNTELAAFTK_2	CLB	1	218684
P5CR1_HUMAN	EGATVYATGTHAQVEDGR_3	CLB	1	694113
P5CR1_HUMAN	GFTAAGVLAAHK_2	CLB	1	326056
P5CR1_HUMAN	GFTAAGVLAAHK_3	CLB	1	568407
P5CR1_HUMAN	IMASSPDMDLATVSALR_2	CLB	1	40312.4
P5CR1_HUMAN	LDSPAGTALSPSGHTK_3	CLB	1	732599
P5CR1_HUMAN	LGAQALLGAAK_2	CLB	1	1.0121e+06
P5CR1_HUMAN	MLLHSEQHPGQLK_3	CLB	1	94920.1
P5CR1_HUMAN	MLLHSEQHPGQLK_4	CLB	1	97600.7
P5CR1_HUMAN	SLLINAVEASCIR[11]C+57.0215_2	CLB	1	1.53001e+06
P5CR1_HUMAN	SLLINAVEASCIR[11]C+57.0215_3	CLB	1	86128.7
RL9_HUMAN	GVTLGFR_2	CLB	1	137995
H2B1B_HUMAN	AMGIMNSFVNDIFER_2	CLB	1	93667.2
H2B1B_HUMAN	ESYSIYVYK_2	CLB	1	584604
H2B1B_HUMAN	QVHPDTGISSK_2	CLB	1	636928
H2B1B_HUMAN	QVHPDTGISSK_3	CLB	1	1.78729e+06
GLYC_HUMAN	ISATSIFFESMPYK_2	CLB	1	213423
GLYM_HUMAN	AALEALGSCLNNK[9]C+57.0215_2	CLB	1	989178
GLYM_HUMAN	AFPMPGFDEH_2	CLB	1	491257
GLYM_HUMAN	AHLLADMAHISGLVAAK_4	CLB	1	165321
GLYM_HUMAN	AMADALLER_2	CLB	1	769117
GLYM_HUMAN	EIPYTFEDR_2	CLB	1	899300
GLYM_HUMAN	EVCDEVK[3]C+57.0215_2	CLB	1	64361.2
GLYM_HUMAN	EYSLQVLK_2	CLB	1	8.36559e+06
GLYM_HUMAN	GYSLVSGGTDNHLVLVDLRPK_3	CLB	1	474990
GLYM_HUMAN	GYSLVSGGTDNHLVLVDLRPK_4	CLB	1	831189
GLYM_HUMAN	HADIVTTTTHK_3	CLB	1	488431
GLYM_HUMAN	LGAPALTSR_2	CLB	1	1.46811e+06
GLYM_HUMAN	LIIAGTSAYAR_2	CLB	1	1.49017e+06
GLYM_HUMAN	LLDYAR_2	CLB	1	8130.27
GLYM_HUMAN	SAITPGGLR_2	CLB	1	1.21008e+06
GLYM_HUMAN	TGLIDYNQLALTAR_2	CLB	1	1.24378e+06
GLYM_HUMAN	VEQFAR_2	CLB	1	379409
GLYM_HUMAN	VIPSPFK_2	CLB	1	845420
GLYM_HUMAN	VLELVSITANK_2	CLB	1	2.34763e+06
GLYM_HUMAN	YSEGYPGK_2	CLB	1	NA
GLYM_HUMAN	YYGGAEVVDEIELLCQR[15]C+57.0215_3	CLB	1	117977
HS71L_HUMAN	ATAGDTHLGGEDFDNR_3	CLB	1	NA
HS71L_HUMAN	DAGVIAGLNVLR_2	CLB	1	166748
HS71L_HUMAN	DNNLLGR_2	CLB	1	135422
HS71L_HUMAN	ITITNDK_2	CLB	1	39769.8
HS71L_HUMAN	TTPSYVAFTDTER_2	CLB	1	3.83597e+06
PROF2_HUMAN	SQGGEPTYNVAVGR_2	CLB	1	387079
CTNA1_HUMAN	IVAECNAVR[5]C+57.0215_2	CLB	1	34877.2
PHB_HUMAN	AAELIANSLATAGDGLIELR_2	CLB	1	2.13841e+06
PHB_HUMAN	AAELIANSLATAGDGLIELR_3	CLB	1	2.62221e+06
PHB_HUMAN	AAIISAEGDSK_2	CLB	1	6.28787e+06
PHB_HUMAN	AATFGLILDDVSLTHLTFGK_3	CLB	1	892594
PHB_HUMAN	EFTEAVEAK_2	CLB	1	5.27777e+06
PHB_HUMAN	FDAGELITQR_2	CLB	1	4.46141e+06
PHB_HUMAN	FGLALAVAGGVVNSALYNVDAGHR_3	CLB	1	553235
PHB_HUMAN	ILFRPVASQLPR_2	CLB	1	NA
PHB_HUMAN	ILFRPVASQLPR_3	CLB	1	4.30966e+06
PHB_HUMAN	LEAAEDIAYQLSR_2	CLB	1	305050
PHB_HUMAN	NITYLPAGQSVLLQLPQ_2	CLB	1	4.21785e+06
PHB_HUMAN	NITYLPAGQSVLLQLPQ_3	CLB	1	300927
PHB_HUMAN	NVPVITGSK_2	CLB	1	2.64033e+06
PHB_HUMAN	QVAQQEAER_2	CLB	1	165207
PHB_HUMAN	QVSDDLTER_2	CLB	1	NA
PHB_HUMAN	VFESIGK_2	CLB	1	1.59771e+06
PHB_HUMAN	VLPSITTEILK_2	CLB	1	4.37965e+06
RL22_HUMAN	AGNLGGGVVTIER_2	CLB	1	468753
RL22_HUMAN	ITVTSEVPFSK_2	CLB	1	320936
TSP2_HUMAN	FYVVMWK_2	CLB	1	598.737
K1C9_HUMAN	DIENQYETQITQIEHEVSSSGQEVQSSAK_3	CLB	1	592012
K1C9_HUMAN	DIENQYETQITQIEHEVSSSGQEVQSSAK_4	CLB	1	37379.6
K1C9_HUMAN	DQIVDLTVGNNK_2	CLB	1	377901
K1C9_HUMAN	EIETYHNLLEGGQEDFESSGAGK_3	CLB	1	1.58719e+06
K1C9_HUMAN	FEMEQNLR_2	CLB	1	11599.4
K1C9_HUMAN	FEMEQNLR[3]M+15.9949_2	CLB	1	97987.5
K1C9_HUMAN	FSSSSGYGGGSSR_2	CLB	1	486583
K1C9_HUMAN	GGSGGSYGGGGSGGGYGGGSGSR_2	CLB	1	NA
K1C9_HUMAN	HGVQELEIELQSQLSK_2	CLB	1	29075.3
K1C9_HUMAN	HGVQELEIELQSQLSK_3	CLB	1	342426
K1C9_HUMAN	IQDWYDK_2	CLB	1	673123
K1C9_HUMAN	MTLDDFR_2	CLB	1	160762
K1C9_HUMAN	MTLDDFR[1]M+15.9949_2	CLB	1	36060.3
K1C9_HUMAN	NYSPYYNTIDDLK_2	CLB	1	1.34911e+06
K1C9_HUMAN	QEIECQNQEYSLLLSIK[5]C+57.0215_3	CLB	1	105221
K1C9_HUMAN	QEYEQLIAK_2	CLB	1	276725
K1C9_HUMAN	QGVDADINGLR_2	CLB	1	336168
K1C9_HUMAN	QVLDNLTMEK_2	CLB	1	2198.73
K1C9_HUMAN	QVLDNLTMEK[8]M+15.9949_2	CLB	1	356118
K1C9_HUMAN	SGGGGGGGLGSGGSIR_2	CLB	1	773793
K1C9_HUMAN	STMQELNSR_2	CLB	1	305460
K1C9_HUMAN	STMQELNSR[3]M+15.9949_2	CLB	1	NA
K1C9_HUMAN	TLLDIDNTR_2	CLB	1	1.0641e+06
K1C9_HUMAN	TLNDMR_2	CLB	1	81760.1
K1C9_HUMAN	VQALEEANNDLENK_2	CLB	1	779329
K1C9_HUMAN	VQALEEANNDLENK_3	CLB	1	53472.7
HXK4_HUMAN	LETHEEASVK_2	CLB	1	123004
HXK4_HUMAN	LETHEEASVK_3	CLB	1	19991.8
MYH9_HUMAN	ALEEAMEQK_2	CLB	1	566403
MYH9_HUMAN	ANLQIDQINTDLNLER_2	CLB	1	NA
MYH9_HUMAN	ANLQIDQINTDLNLER_3	CLB	1	140089
MYH9_HUMAN	ASITALEAK_2	CLB	1	965051
MYH9_HUMAN	DELADEIANSSGK_2	CLB	1	102705
MYH9_HUMAN	DFSALESQLQDTQELLQEENR_3	CLB	1	1.08863e+06
MYH9_HUMAN	DLEAHIDSANK_2	CLB	1	107564
MYH9_HUMAN	DLEAHIDSANK_3	CLB	1	150800
MYH9_HUMAN	DLEGLSQR_2	CLB	1	1.41043e+06
MYH9_HUMAN	EEILAQAK_2	CLB	1	414629
MYH9_HUMAN	ELEDATETADAMNR_2	CLB	1	520809
MYH9_HUMAN	EQADFAIEALAK_2	CLB	1	327837
MYH9_HUMAN	EQEVNILK_2	CLB	1	181914
MYH9_HUMAN	EQLEEEEEAK_2	CLB	1	673263
MYH9_HUMAN	FLSNGHVTIPGQQDK_3	CLB	1	450860
MYH9_HUMAN	FVSELWK_2	CLB	1	577488
MYH9_HUMAN	GALALEEK_2	CLB	1	938876
MYH9_HUMAN	GDLPFVVPR_2	CLB	1	740509
MYH9_HUMAN	IAEFTTNLTEEEEK_2	CLB	1	1.89441e+06
MYH9_HUMAN	IAQLEEQLDNETK_2	CLB	1	1.64896e+06
MYH9_HUMAN	IIGLDQVAGMSETALPGAFK_2	CLB	1	202144
MYH9_HUMAN	IIGLDQVAGMSETALPGAFK_3	CLB	1	129612
MYH9_HUMAN	LEVNLQAMK_2	CLB	1	NA
MYH9_HUMAN	LQEMEGTVK_2	CLB	1	4572.13
MYH9_HUMAN	LQQELDDLLVDLDHQR_2	CLB	1	83621.6
MYH9_HUMAN	LQQELDDLLVDLDHQR_3	CLB	1	1.48315e+06
MYH9_HUMAN	LQVELDNVTGLLSQSDSK_2	CLB	1	367870
MYH9_HUMAN	LQVELDNVTGLLSQSDSK_3	CLB	1	38424.4
MYH9_HUMAN	LTEMETLQSQLMAEK_2	CLB	1	93528.4
MYH9_HUMAN	LVWVPSDK_2	CLB	1	337037
MYH9_HUMAN	NFINNPLAQADWAAK_2	CLB	1	1.73607e+06
MYH9_HUMAN	NLPIYSEEIVEMYK_2	CLB	1	175054
MYH9_HUMAN	NMDPLNDNIATLLHQSSDK[2]M+15.9949_3	CLB	1	108611
MYH9_HUMAN	QIATLHAQVADMK_3	CLB	1	431621
MYH9_HUMAN	SGFEPASLK_2	CLB	1	694366
MYH9_HUMAN	SVHELEK_2	CLB	1	57946.2
MYH9_HUMAN	TELEDTLDSTAAQQELR_2	CLB	1	183074
MYH9_HUMAN	TELEDTLDSTAAQQELR_3	CLB	1	55791.7
MYH9_HUMAN	TEMEDLMSSK_2	CLB	1	147014
MYH9_HUMAN	THEAQIQEMR_2	CLB	1	1585.27
MYH9_HUMAN	THEAQIQEMR_3	CLB	1	86934.3
MYH9_HUMAN	TLEEEAK_2	CLB	1	147793
MYH9_HUMAN	VEAQLQELQVK_2	CLB	1	31908.9
MYH9_HUMAN	VIQYLAYVASSHK_2	CLB	1	128341
MYH9_HUMAN	VIQYLAYVASSHK_3	CLB	1	766397
MYH9_HUMAN	VSHLLGINVTDFTR_2	CLB	1	109600
MYH9_HUMAN	VSHLLGINVTDFTR_3	CLB	1	854291
MYH9_HUMAN	VVFQEFR_2	CLB	1	628043
MYH9_HUMAN	YEILTPNSIPK_2	CLB	1	244018
MYH9_HUMAN	YLYVDK_2	CLB	1	765002
MYH10_HUMAN	ADFCIIHYAGK[4]C+57.0215_3	CLB	1	47452.9
MYH10_HUMAN	AGVLAHLEEER_2	CLB	1	272582
MYH10_HUMAN	AGVLAHLEEER_3	CLB	1	420419
MYH10_HUMAN	ATISALEAK_2	CLB	1	NA
MYH10_HUMAN	EDQSILCTGESGAGK[7]C+57.0215_2	CLB	1	240672
MYH10_HUMAN	LDPHLVLDQLR_2	CLB	1	209506
MYH10_HUMAN	LDPHLVLDQLR_3	CLB	1	503165
MYH10_HUMAN	LMATLR_2	CLB	1	299190
MYH10_HUMAN	LQAQMK_2	CLB	1	95639.8
MYH10_HUMAN	LQELEGAVK_2	CLB	1	4.53927e+06
MYH10_HUMAN	NTNPNFVR_2	CLB	1	NA
MYH10_HUMAN	SLEAEILQLQEELASSER_3	CLB	1	72148.2
MYH10_HUMAN	TGLEDPER_2	CLB	1	23850.8
MYH10_HUMAN	TQLEELEDELQATEDAK_3	CLB	1	128232
MYH10_HUMAN	YLFVDR_2	CLB	1	89038.9
FUS_HUMAN	AAIDWFDGK_2	CLB	1	552150
FUS_HUMAN	APKPDGPGGGPGGSHMGGNYGDDR_4	CLB	1	190365
FUS_HUMAN	EFSGNPIK_2	CLB	1	581590
MYH11_HUMAN	DLGEELEALK_2	CLB	1	238604
MYH11_HUMAN	EDQSILCTGESGAGK[7]C+57.0215_2	CLB	1	NA
MYH11_HUMAN	QLLQANPILEAFGNAK_2	CLB	1	723029
ALS_HUMAN	DFALQNPSAVPR_2	CLB	1	493327
ALS_HUMAN	DFALQNPSAVPR_3	CLB	1	635008
K22E_HUMAN	AQYEEIAQR_2	CLB	1	1.72217e+06
K22E_HUMAN	DVDNAYMIK_2	CLB	1	293069
K22E_HUMAN	DVDNAYMIK[7]M+15.9949_2	CLB	1	1944.92
K22E_HUMAN	FASFIDK_2	CLB	1	1.31212e+06
K22E_HUMAN	FLEQQNQVLQTK_2	CLB	1	3.42695e+06
K22E_HUMAN	GGGFGGGSSFGGGSGFSGGGFGGGGFGGGR_3	CLB	1	515123
K22E_HUMAN	GSSSGGGYSSGSSSYGSGGR_2	CLB	1	NA
K22E_HUMAN	HGGGGGGFGGGGFGSR_2	CLB	1	234503
K22E_HUMAN	HGGGGGGFGGGGFGSR_3	CLB	1	633625
K22E_HUMAN	IEISELNR_2	CLB	1	2.74346e+06
K22E_HUMAN	LLEGEECR[7]C+57.0215_2	CLB	1	520520
K22E_HUMAN	LNDLEEALQQAK_2	CLB	1	80280
K22E_HUMAN	LQGEIAHVK_2	CLB	1	239762
K22E_HUMAN	NLDLDSIIAEVK_2	CLB	1	1.71183e+06
K22E_HUMAN	NVQDAIADAEQR_2	CLB	1	1.66699e+07
K22E_HUMAN	NVQDAIADAEQR_3	CLB	1	3.72838e+07
K22E_HUMAN	SCQISCK[N-term]N-term(43.01839)|[2]C+57.0215|[6]C+57.0215_2	CLB	1	131038
K22E_HUMAN	SLVGLGGTK_2	CLB	1	645833
K22E_HUMAN	STSSFSCLSR[7]C+57.0215_2	CLB	1	783971
K22E_HUMAN	TAAENDFVTLK_2	CLB	1	839433
K22E_HUMAN	VDLLNQEIEFLK_2	CLB	1	1.34304e+06
K22E_HUMAN	VDPEIQNVK_2	CLB	1	1.53925e+06
K22E_HUMAN	VLYDAEISQIHQSVTDTNVILSMDNSR_3	CLB	1	209176
K22E_HUMAN	VLYDAEISQIHQSVTDTNVILSMDNSR[23]M+15.9949_3	CLB	1	196232
K22E_HUMAN	VLYDAEISQIHQSVTDTNVILSMDNSR[23]M+15.9949_4	CLB	1	50899
K22E_HUMAN	YEDEINK_2	CLB	1	205675
K22E_HUMAN	YEELQVTVGR_2	CLB	1	1.01533e+06
ARL3_HUMAN	ILLLGLDNAGK_2	CLB	1	155213
ARL3_HUMAN	LSCVPVLIFANK[3]C+57.0215_2	CLB	1	72778
TRI23_HUMAN	DALLLIFANK_2	CLB	1	56655.7
ATPG_HUMAN	ELIEIISGAAALD_2	CLB	1	197592
ATPG_HUMAN	EVMLVGIGDK_2	CLB	1	1.19188e+06
ATPG_HUMAN	GLCGAIHSSIAK[3]C+57.0215_2	CLB	1	559454
ATPG_HUMAN	GLCGAIHSSIAK[3]C+57.0215_3	CLB	1	824849
ATPG_HUMAN	HLLIGVSSDR_2	CLB	1	1.57034e+06
ATPG_HUMAN	HLLIGVSSDR_3	CLB	1	494882
ATPG_HUMAN	IYGLGSLALYEK_2	CLB	1	2.74396e+06
ATPG_HUMAN	LTLTFNR_2	CLB	1	2.30221e+06
ATPG_HUMAN	MTAMDNASK[1]M+15.9949_2	CLB	1	5962.08
ATPG_HUMAN	NASEMIDK_2	CLB	1	459128
ATPG_HUMAN	SEVATLTAAGK_2	CLB	1	2.63122e+06
ATPG_HUMAN	THSDQFLVAFK_2	CLB	1	14079.3
ATPG_HUMAN	THSDQFLVAFK_3	CLB	1	1.13065e+06
RL4_HUMAN	AAAAAAALQAK_2	CLB	1	385672
RL4_HUMAN	EAVLLLK_2	CLB	1	255958
RL4_HUMAN	NIPGITLLNVSK_2	CLB	1	1.09811e+06
RL4_HUMAN	NVTLPAVFK_2	CLB	1	201784
RL4_HUMAN	QPYAVSELAGHQTSAESWGTGR_3	CLB	1	NA
RL4_HUMAN	SGQGAFGNMCR[10]C+57.0215_2	CLB	1	108313
SRP14_HUMAN	ANMDGLK_2	CLB	1	34204.4
SRP14_HUMAN	GTVEGFEPADNK_2	CLB	1	NA
SRP14_HUMAN	ISTVVSSK_2	CLB	1	63487.5
SRP14_HUMAN	VLLESEQFLTELTR_2	CLB	1	255956
HPCL1_HUMAN	LSLEEFIR_2	CLB	1	21664.5
TAGL2_HUMAN	DGTVLCELINALYPEGQAPVK[6]C+57.0215_3	CLB	1	206728
TAGL2_HUMAN	DVGRPQPGR_2	CLB	1	112790
TAGL2_HUMAN	ENFQNWLK_2	CLB	1	1.04972e+06
TAGL2_HUMAN	GPAYGLSR_2	CLB	1	34154.4
TAGL2_HUMAN	NFSDNQLQEGK_2	CLB	1	710191
TAGL2_HUMAN	NMACVQR[4]C+57.0215_2	CLB	1	64361.2
TAGL2_HUMAN	QMEQISQFLQAAER_2	CLB	1	110787
TAGL2_HUMAN	QMEQISQFLQAAER_3	CLB	1	43246.2
TAGL2_HUMAN	TLMNLGGLAVAR_2	CLB	1	820787
TAGL2_HUMAN	YGINTTDIFQTVDLWEGK_2	CLB	1	290366
RBMX_HUMAN	ALEAVFGK_2	CLB	1	169327
RBMX_HUMAN	DSYESYGNSR_2	CLB	1	54227.9
RBMX_HUMAN	GPPPSYGGSSR_2	CLB	1	89242.8
RBMX_HUMAN	IVEVLLMK_2	CLB	1	NA
RBMX_HUMAN	LFIGGLNTETNEK_2	CLB	1	456586
RBMX_HUMAN	SDLYSSGR_2	CLB	1	99625.6
RBMX_HUMAN	VEQATKPSFESGR_2	CLB	1	21503.8
RBMX_HUMAN	VEQATKPSFESGR_3	CLB	1	359025
GRP75_HUMAN	NTTIPTK_2	CLB	1	810798
GRP75_HUMAN	VINEPTAAALAYGLDK_2	CLB	1	147265
GRP75_HUMAN	VLENAEGAR_2	CLB	1	NA
RS19_HUMAN	ALAAFLK_2	CLB	1	302.617
RS19_HUMAN	DVNQQEFVR_2	CLB	1	NA
RS19_HUMAN	IAGQVAAANK_2	CLB	1	300833
RS19_HUMAN	VLQALEGLK_2	CLB	1	145148
RL3_HUMAN	DDPSKPVHLTAFLGYK_3	CLB	1	390330
RL3_HUMAN	FQTMEEK_2	CLB	1	111996
RL3_HUMAN	IGQGYLIK_2	CLB	1	443516
RL3_HUMAN	NNASTDYDLSDK_2	CLB	1	272094
RL3_HUMAN	SINPLGGFVHYGEVTNDFVMLK_3	CLB	1	242018
RL3_HUMAN	SLLVQTK_2	CLB	1	341035
RL3_HUMAN	TVFAEHISDECK[11]C+57.0215_3	CLB	1	307018
RL3_HUMAN	VAFSVAR_2	CLB	1	11398
OST48_HUMAN	SSLNPILFR_2	CLB	1	5202.41
OST48_HUMAN	TADDPSLSLIK_2	CLB	1	170245
TCPZ_HUMAN	GIDPFSLDALSK_2	CLB	1	58407.1
TCPZ_HUMAN	HTLTQIK_2	CLB	1	41778
TCPZ_HUMAN	IITEGFEAAK_2	CLB	1	93838.4
RL13A_HUMAN	FAYLGR_2	CLB	1	211549
RL13A_HUMAN	YTEVLK_2	CLB	1	1007.03
MDHM_HUMAN	AGAGSATLSMAYAGAR_2	CLB	1	545102
MDHM_HUMAN	ANTFVAELK_2	CLB	1	1.50656e+06
MDHM_HUMAN	EGVVECSFVK[6]C+57.0215_2	CLB	1	129385
MDHM_HUMAN	FVFSLVDAMNGK_2	CLB	1	167320
MDHM_HUMAN	GCDVVVIPAGVPR[2]C+57.0215_2	CLB	1	1.60864e+06
MDHM_HUMAN	GYLGPEQLPDCLK[11]C+57.0215_2	CLB	1	1.56931e+06
MDHM_HUMAN	HGVYNPNK_2	CLB	1	58260.2
MDHM_HUMAN	IFGVTTLDIVR_2	CLB	1	2.10047e+06
MDHM_HUMAN	IQEAGTEVVK_2	CLB	1	1.86039e+06
MDHM_HUMAN	MISDAIPELK_2	CLB	1	428716
MDHM_HUMAN	NSPLVSR_2	CLB	1	684893
MDHM_HUMAN	SQETECTYFSTPLLLGK[6]C+57.0215_2	CLB	1	794234
MDHM_HUMAN	TIIPLISQCTPK[9]C+57.0215_2	CLB	1	1.99329e+06
MDHM_HUMAN	VAVLGASGGIGQPLSLLLK_2	CLB	1	2.51629e+06
MDHM_HUMAN	VDFPQDQLTALTGR_2	CLB	1	1.13894e+06
MDHM_HUMAN	VNVPVIGGHAGK_3	CLB	1	1.33536e+06
MDHM_HUMAN	VSSFEEK_2	CLB	1	552571
ECHA_HUMAN	ADMVIEAVFEDLSLK_3	CLB	1	51188.8
ECHA_HUMAN	ALMGLYHGQVLCK[12]C+57.0215_2	CLB	1	10318.3
ECHA_HUMAN	ALMGLYHGQVLCK[12]C+57.0215_3	CLB	1	980479
ECHA_HUMAN	ALTSFER_2	CLB	1	1.8712e+06
ECHA_HUMAN	DATLTALDR_2	CLB	1	539518
ECHA_HUMAN	DGPGFYTTR_2	CLB	1	1.11498e+06
ECHA_HUMAN	DLNSDMDSILASLK_3	CLB	1	43900.3
ECHA_HUMAN	DSIFSNLTGQLDYQGFEK_2	CLB	1	662063
ECHA_HUMAN	DTSASAVAVGLK_2	CLB	1	2.51362e+06
ECHA_HUMAN	ELHSEFSEVMNEIWASDQIR_3	CLB	1	343850
ECHA_HUMAN	EVEAVIPDHCIFASNTSALPISEIAAVSK[10]C+57.0215_3	CLB	1	2.69734e+06
ECHA_HUMAN	FGELVMTK_2	CLB	1	1.16063e+06
ECHA_HUMAN	FGELVMTK[6]M+15.9949_2	CLB	1	45013.9
ECHA_HUMAN	FVDLYGAQK_2	CLB	1	1.84248e+06
ECHA_HUMAN	GDVAVVR_2	CLB	1	758491
ECHA_HUMAN	GFYIYQEGVK_2	CLB	1	2.45146e+06
ECHA_HUMAN	GLYPAPLK_2	CLB	1	1.98326e+06
ECHA_HUMAN	GQQQVFK_2	CLB	1	1.60684e+06
ECHA_HUMAN	HLAILGAGLMGAGIAQVSVDK_3	CLB	1	84800.5
ECHA_HUMAN	ILQEGVDPK_2	CLB	1	1.20964e+06
ECHA_HUMAN	LTAYAMTIPFVR_2	CLB	1	519526
ECHA_HUMAN	LTAYAMTIPFVR[6]M+15.9949_2	CLB	1	51324.4
ECHA_HUMAN	MGLVDQLVEPLGPGLKPPEER_3	CLB	1	238821
ECHA_HUMAN	MQLLEIITTEK_2	CLB	1	932544
ECHA_HUMAN	QFTPCQLLADHANSPNK[5]C+57.0215_3	CLB	1	695984
ECHA_HUMAN	SEVSSDEDIQFR_2	CLB	1	1.52912e+06
ECHA_HUMAN	TGIEQGSDAGYLCESQK[13]C+57.0215_2	CLB	1	1.62118e+06
ECHA_HUMAN	TGIEQGSDAGYLCESQK[13]C+57.0215_3	CLB	1	73.4154
ECHA_HUMAN	THINYGVK_2	CLB	1	706476
ECHA_HUMAN	TIEYLEEVAITFAK_2	CLB	1	595162
ECHA_HUMAN	TIEYLEEVAITFAK_3	CLB	1	148911
ECHA_HUMAN	TLQEVTQLSQEAQR_2	CLB	1	2.02102e+06
ECHA_HUMAN	TLQEVTQLSQEAQR_3	CLB	1	1.271e+06
ECHA_HUMAN	TVLGTPEVLLGALPGAGGTQR_2	CLB	1	1.54401e+06
ECHA_HUMAN	TVLGTPEVLLGALPGAGGTQR_3	CLB	1	3.01085e+06
ECHA_HUMAN	VIGMHYFSPVDK_3	CLB	1	1.41579e+06
PERI_HUMAN	NLQEAEEWYK_2	CLB	1	942180
NBL1_HUMAN	VLVGAVLPAMLLAAPPPINK[10]M+15.9949_4	CLB	1	40279.1
LPPRC_HUMAN	GAYDIFLNAK_2	CLB	1	242.424
LPPRC_HUMAN	LDDLFLK_2	CLB	1	82165.3
LPPRC_HUMAN	LGAVYDVSHYNALLK_3	CLB	1	112526
LPPRC_HUMAN	LQDAINILK_2	CLB	1	NA
LPPRC_HUMAN	NVQGIIEILK_2	CLB	1	35455.1
LPPRC_HUMAN	SGGLGGSHALLLLR_3	CLB	1	NA
LPPRC_HUMAN	TVLDQQQTPSR_2	CLB	1	475066
LPPRC_HUMAN	VYLQNEYK_2	CLB	1	5870.76
RL35_HUMAN	VLTVINQTQK_2	CLB	1	NA
CACP_HUMAN	ALQPIVSEEEWAHTK_3	CLB	1	363771
CACP_HUMAN	AMDDSSVTEHQK_3	CLB	1	967.5
CACP_HUMAN	IWNSSLQTNK_2	CLB	1	211.262
CACP_HUMAN	LIEGVLDFK_2	CLB	1	113068
CACP_HUMAN	LPVPPLQQSLDHYLK_3	CLB	1	289199
CACP_HUMAN	TAYLQYR_2	CLB	1	96960.6
GPDM_HUMAN	VIFFLPWQK_2	CLB	1	82144.2
SSRA_HUMAN	GEDFPANNIVK_2	CLB	1	153177
VDAC2_HUMAN	GFGFGLVK_2	CLB	1	445569
VDAC2_HUMAN	LTFDTTFSPNTGK_2	CLB	1	592183
VDAC2_HUMAN	LTLSALVDGK_2	CLB	1	843097
VDAC2_HUMAN	NNFAVGYR_2	CLB	1	398250
VDAC2_HUMAN	SCSGVEFSTSGSSNTDTGK[2]C+57.0215_2	CLB	1	NA
VDAC2_HUMAN	TGDFQLHTNVNDGTEFGGSIYQK_3	CLB	1	614876
VDAC2_HUMAN	VNNSSLIGVGYTQTLRPGVK_3	CLB	1	1.35192e+06
VDAC2_HUMAN	VTGTLETK_2	CLB	1	409275
VDAC2_HUMAN	YQLDPTASISAK_2	CLB	1	5401.65
RL27A_HUMAN	LWTLVSEQTR_2	CLB	1	252874
RL27A_HUMAN	NQSFCPTVNLDK[5]C+57.0215_2	CLB	1	NA
RL27A_HUMAN	TGAAPIIDVVR_2	CLB	1	607113
RL5_HUMAN	DIICQIAYAR[4]C+57.0215_2	CLB	1	311991
RL5_HUMAN	QFSQYIK_2	CLB	1	2.02092e+06
RL5_HUMAN	VGLTNYAAAYCTGLLLAR[11]C+57.0215_2	CLB	1	85733.2
RL5_HUMAN	VGLTNYAAAYCTGLLLAR[11]C+57.0215_3	CLB	1	70968.9
RL21_HUMAN	GTWVQLK_2	CLB	1	47763.7
RL21_HUMAN	VYNVTQHAVGIVVNK_3	CLB	1	695078
RL28_HUMAN	ATLSSIR_2	CLB	1	52.3518
RL28_HUMAN	GVVVVIK_2	CLB	1	NA
RL28_HUMAN	KPATSYVR_2	CLB	1	1.51004e+07
RL28_HUMAN	QTYSTEPNNLK_2	CLB	1	430.224
RL28_HUMAN	SAHLQWMVVR[N-term]N-term(43.01839)_2	CLB	1	155054
RL28_HUMAN	TVGVEPAADGK_2	CLB	1	335415
RL28_HUMAN	YNGLIHR_2	CLB	1	27736.6
[truncated: 22,463 more rows]

## Sheet: 2 - Proteins Quantified Stats
Protein UP Acc	Gene Names	Comparison	log2FC	pvalue	adj.pvalue	mean log2(Intensity)
NDUA7_HUMAN	NDUFA7	CLB-vs-CORE	3.74189	2.22e-16	2.22e-16	16.0939
ANR17_HUMAN	ANKRD17	CLB-vs-CORE	3.7112	2.22e-16	2.22e-16	12.7721
VIME_HUMAN	VIM	CLB-vs-CORE	1.67086	2.22e-16	2.22e-16	17.0885
TFAM_HUMAN	TFAM	CLB-vs-CORE	1.07721	2.22e-16	2.22e-16	18.532
FINC_HUMAN	FN1	CLB-vs-CORE	-1.1171	1.55e-15	1.46e-13	17.2145
ADT2_HUMAN	SLC25A5	CLB-vs-CORE	-1.27315	1.33e-15	1.46e-13	19.7046
MYH9_HUMAN	MYH9	CLB-vs-CORE	1.36265	9.73e-12	7.81e-10	15.5476
HXK1_HUMAN	HK1	CLB-vs-CORE	-1.69798	6.44e-11	4.52e-09	16.484
RBMX_HUMAN	RBMX	CLB-vs-CORE	2.62514	3.23e-10	1.66e-08	14.7158
K2C1_HUMAN	KRT1	CLB-vs-CORE	-1.34363	2.87e-10	1.66e-08	18.1631
MPCP_HUMAN	SLC25A3	CLB-vs-CORE	-1.66517	3.25e-10	1.66e-08	17.8718
RM14_HUMAN	MRPL14	CLB-vs-CORE	2.0657	8.58e-09	4.02e-07	15.8297
RT22_HUMAN	MRPS22	CLB-vs-CORE	2.85706	1.29e-08	5.58e-07	14.6863
TOM70_HUMAN	TOMM70	CLB-vs-CORE	2.43286	4.29e-08	1.72e-06	14.6361
K1C9_HUMAN	KRT9	CLB-vs-CORE	-1.53444	7.71e-08	2.89e-06	17.5216
M2OM_HUMAN	SLC25A11	CLB-vs-CORE	-1.1773	4.5e-07	1.58e-05	16.7651
NDUB4_HUMAN	NDUFB4	CLB-vs-CORE	2.55094	5.61e-07	1.85e-05	16.003
CHCH3_HUMAN	CHCHD3	CLB-vs-CORE	1.30717	9.21e-07	2.88e-05	18.205
ADT1_HUMAN	SLC25A4	CLB-vs-CORE	-0.771519	1.19e-06	3.52e-05	18.4264
LRP1_HUMAN	LRP1	CLB-vs-CORE	1.3234	1.4e-06	3.93e-05	18.3866
ATP5L_HUMAN	ATP5MG	CLB-vs-CORE	-1.57199	2.67e-06	7.16e-05	20.1022
ANXA1_HUMAN	ANXA1	CLB-vs-CORE	-1.25536	2.95e-06	7.53e-05	16.956
IF4A1_HUMAN	EIF4A1	CLB-vs-CORE	-1.76123	3.31e-06	8.08e-05	16.5784
RS14_HUMAN	RPS14	CLB-vs-CORE	1.7678	4.34e-06	9.42e-05	15.5695
ANXA2_HUMAN	ANXA2	CLB-vs-CORE	-0.948969	4.18e-06	9.42e-05	17.7303
ZNT2_HUMAN	SLC30A2	CLB-vs-CORE	-3.18425	4.36e-06	9.42e-05	18.6733
IF4A2_HUMAN	EIF4A2	CLB-vs-CORE	-1.48751	5.93e-06	0.000123419	15.6847
SFPQ_HUMAN	SFPQ	CLB-vs-CORE	2.44476	6.53e-06	0.000131131	15.3514
RM03_HUMAN	MRPL3	CLB-vs-CORE	2.7358	7.26e-06	0.000140624	14.6395
THAP9_HUMAN	THAP9	CLB-vs-CORE	-0.504547	9.93e-06	0.000185976	20.9709
NDUA9_HUMAN	NDUFA9	CLB-vs-CORE	-1.21662	1.25e-05	0.00022677	15.8826
MYH10_HUMAN	MYH10	CLB-vs-CORE	1.28806	1.31e-05	0.000229576	14.378
PHB2_HUMAN	PHB2	CLB-vs-CORE	-1.43337	1.55e-05	0.000264036	17.6592
LEG1_HUMAN	LGALS1	CLB-vs-CORE	-0.413348	1.62e-05	0.000268597	17.4496
H90B3_HUMAN	HSP90AB3P	CLB-vs-CORE	-1.14326	1.98e-05	0.000318096	16.3114
C1QT8_HUMAN	C1QTNF8	CLB-vs-CORE	-5.16473	2.12e-05	0.0003303	13.6891
MIMIT_HUMAN	NDUFAF2	CLB-vs-CORE	2.73409	2.34e-05	0.000346555	15.4107
SEPT9_HUMAN	SEPTIN9	CLB-vs-CORE	0.941786	2.28e-05	0.000346555	14.0271
RM18_HUMAN	MRPL18	CLB-vs-CORE	1.54776	3.09e-05	0.000431928	15.784
AATM_HUMAN	GOT2	CLB-vs-CORE	1.36442	3.23e-05	0.000431928	15.5585
PRIC1_HUMAN	PRICKLE1	CLB-vs-CORE	-4.82951	3.2e-05	0.000431928	18.5146
MAON_HUMAN	ME3	CLB-vs-CORE	-5.41196	3.22e-05	0.000431928	14.2335
BRK1_HUMAN	BRK1	CLB-vs-CORE	1.9372	3.52e-05	0.000459672	15.8216
NDUV2_HUMAN	NDUFV2	CLB-vs-CORE	1.29764	3.66e-05	0.000468061	16.3523
ARF4_HUMAN	ARF4	CLB-vs-CORE	-1.01488	4.33e-05	0.000540583	17.0365
PLIN1_HUMAN	PLIN1	CLB-vs-CORE	-2.88334	4.54e-05	0.000554445	17.271
SODC_HUMAN	SOD1	CLB-vs-CORE	3.38492	4.91e-05	0.000587636	12.9757
CCG1_HUMAN	CACNG1	CLB-vs-CORE	3.79743	5.16e-05	0.000604288	17.7846
QCR2_HUMAN	UQCRC2	CLB-vs-CORE	-0.963494	6.81e-05	0.000780853	17.4289
TBA1A_HUMAN	TUBA1A	CLB-vs-CORE	-1.32058	7.95e-05	0.000893576	16.8077
MTUS2_HUMAN	MTUS2	CLB-vs-CORE	-4.16191	8.73e-05	0.000962544	18.3591
RM45_HUMAN	MRPL45	CLB-vs-CORE	2.17933	0.000104328	0.00108578	14.1472
BCS1_HUMAN	BCS1L	CLB-vs-CORE	-2.13003	0.000102714	0.00108578	13.5061
SV2A_HUMAN	SV2A	CLB-vs-CORE	-3.34354	0.000101279	0.00108578	14.6879
EHD4_HUMAN	EHD4	CLB-vs-CORE	-1.57331	0.000106959	0.00109293	18.2144
NDUA5_HUMAN	NDUFA5	CLB-vs-CORE	1.04866	0.000113897	0.00112961	17.8979
ADT3_HUMAN	SLC25A6	CLB-vs-CORE	-1.95781	0.000114569	0.00112961	18.1698
EDF1_HUMAN	EDF1	CLB-vs-CORE	2.15499	0.000122887	0.00119073	15.4686
ALBU_HUMAN	ALB	CLB-vs-CORE	-0.681412	0.00013548	0.0012905	17.3336
TXTP_HUMAN	SLC25A1	CLB-vs-CORE	-1.37857	0.000154139	0.00144377	16.7199
H2A1C_HUMAN	HIST1H2AC	CLB-vs-CORE	-2.21711	0.000163511	0.00150645	16.1735
EF2_HUMAN	EEF2	CLB-vs-CORE	-1.97054	0.000204965	0.00182841	15.1495
DCST1_HUMAN	DCST1	CLB-vs-CORE	-6.1297	0.000203866	0.00182841	16.5824
COX41_HUMAN	COX4I1	CLB-vs-CORE	1.7509	0.0002144	0.0018827	16.0449
H15_HUMAN	HIST1H1B	CLB-vs-CORE	4.53897	0.000219553	0.00189829	14.0339
CLC1B_HUMAN	CLEC1B	CLB-vs-CORE	-4.1076	0.000231204	0.00196874	14.7693
RS16_HUMAN	RPS16	CLB-vs-CORE	1.44782	0.000247384	0.00207507	16.6259
CMC2_HUMAN	SLC25A13	CLB-vs-CORE	-1.23765	0.000265772	0.00216904	14.9704
A4GCT_HUMAN	A4GNT	CLB-vs-CORE	-5.62836	0.000266306	0.00216904	17.6076
UTP11_HUMAN	UTP11	CLB-vs-CORE	-1.08111	0.000320291	0.00257148	16.9054
QCR1_HUMAN	UQCRC1	CLB-vs-CORE	1.58102	0.000388612	0.00303333	13.7325
NDUS4_HUMAN	NDUFS4	CLB-vs-CORE	1.0186	0.000388363	0.00303333	17.3792
MYH11_HUMAN	MYH11	CLB-vs-CORE	2.37649	0.000418776	0.00305652	15.54
RM54_HUMAN	MRPL54	CLB-vs-CORE	1.83951	0.000412495	0.00305652	15.5004
TAGL_HUMAN	TAGLN	CLB-vs-CORE	-0.926917	0.000403824	0.00305652	16.379
HXK4_HUMAN	GCK	CLB-vs-CORE	-3.06009	0.000414931	0.00305652	16.6079
ABCE1_HUMAN	ABCE1	CLB-vs-CORE	-4.32981	0.000418697	0.00305652	13.5453
NONO_HUMAN	NONO	CLB-vs-CORE	1.8216	0.000460424	0.00331741	15.4895
HORN_HUMAN	HRNR	CLB-vs-CORE	-3.44893	0.000474053	0.00337237	13.4939
TGM2_HUMAN	TGM2	CLB-vs-CORE	-0.845287	0.000537077	0.00368113	16.0617
ANX11_HUMAN	ANXA11	CLB-vs-CORE	-0.875456	0.00052402	0.00368113	15.8468
TBB2A_HUMAN	TUBB2A	CLB-vs-CORE	-1.36247	0.000537104	0.00368113	17.0233
RS25_HUMAN	RPS25	CLB-vs-CORE	0.855263	0.000573098	0.00381435	15.6104
SFXN1_HUMAN	SFXN1	CLB-vs-CORE	-1.23242	0.000571651	0.00381435	16.4475
WIZ_HUMAN	WIZ	CLB-vs-CORE	-1.55418	0.000576903	0.00381435	17.2582
NNTM_HUMAN	NNT	CLB-vs-CORE	-1.10519	0.000598453	0.00391082	16.2096
K1C14_HUMAN	KRT14	CLB-vs-CORE	-0.475127	0.000635454	0.00407944	16.182
ZBT10_HUMAN	ZBTB10	CLB-vs-CORE	-0.642822	0.000638773	0.00407944	17.5909
RL24_HUMAN	RPL24	CLB-vs-CORE	0.912466	0.000699107	0.00441459	14.2176
WDR1_HUMAN	WDR1	CLB-vs-CORE	-1.1211	0.000726401	0.00453597	14.8163
ALS_HUMAN	IGFALS	CLB-vs-CORE	-0.275229	0.000762494	0.00470903	17.7786
RAB10_HUMAN	RAB10	CLB-vs-CORE	-1.52289	0.000822009	0.00496741	16.8718
THYG_HUMAN	TG	CLB-vs-CORE	-2.49618	0.000814768	0.00496741	16.662
RL23A_HUMAN	RPL23A	CLB-vs-CORE	3.24444	0.000902599	0.0052721	13.8531
ROA2_HUMAN	HNRNPA2B1	CLB-vs-CORE	2.10681	0.000909953	0.0052721	14.3613
VDAC3_HUMAN	VDAC3	CLB-vs-CORE	-1.33055	0.000896934	0.0052721	17.9305
CPT1A_HUMAN	CPT1A	CLB-vs-CORE	-1.54408	0.000886326	0.0052721	15.5973
CTND1_HUMAN	CTNND1	CLB-vs-CORE	-1.43938	0.000955493	0.00547946	13.4219
RS2_HUMAN	RPS2	CLB-vs-CORE	-0.76512	0.0010636	0.00603781	16.1524
RAB13_HUMAN	RAB13	CLB-vs-CORE	-2.47722	0.00123143	0.00692065	14.7871
RM41_HUMAN	MRPL41	CLB-vs-CORE	2.0549	0.0014003	0.00778175	14.4896
ATP8_HUMAN	MT-ATP8	CLB-vs-CORE	1.89632	0.00142619	0.00778175	17.2256
ACADM_HUMAN	ACADM	CLB-vs-CORE	1.35092	0.00142289	0.00778175	15.1429
NDKA_HUMAN	NME1	CLB-vs-CORE	-0.252577	0.0015163	0.00819386	16.3698
ATP5I_HUMAN	ATP5ME	CLB-vs-CORE	0.792627	0.00153144	0.00819687	17.4997
K1C17_HUMAN	KRT17	CLB-vs-CORE	-0.822451	0.00154624	0.00819797	14.9964
RS3_HUMAN	RPS3	CLB-vs-CORE	-0.525817	0.00161219	0.00846777	14.4927
CALD1_HUMAN	CALD1	CLB-vs-CORE	4.05324	0.00165064	0.00858307	14.2025
ZYX_HUMAN	ZYX	CLB-vs-CORE	1.54082	0.00166469	0.00858307	15.4025
K22E_HUMAN	KRT2	CLB-vs-CORE	-0.612138	0.00168982	0.00863344	17.7223
SRP14_HUMAN	SRP14	CLB-vs-CORE	-1.81337	0.00178191	0.0090219	14.3982
ANXA5_HUMAN	ANXA5	CLB-vs-CORE	-2.56343	0.00181383	0.00910155	14.0499
NEK6_HUMAN	NEK6	CLB-vs-CORE	-7.01933	0.00208693	0.0103793	12.0631
H12_HUMAN	HIST1H1C	CLB-vs-CORE	5.83504	0.00212334	0.0104677	14.9817
NDUBA_HUMAN	NDUFB10	CLB-vs-CORE	0.893584	0.0022048	0.0107747	17.1036
HKDC1_HUMAN	HKDC1	CLB-vs-CORE	-0.69034	0.00228855	0.0109928	17.4865
LPPRC_HUMAN	LRPPRC	CLB-vs-CORE	-1.77667	0.00227089	0.0109928	14.269
TBB3_HUMAN	TUBB3	CLB-vs-CORE	-1.42924	0.0025374	0.0120849	17.1788
ECHB_HUMAN	HADHB	CLB-vs-CORE	0.883457	0.00261222	0.0123367	17.0781
MICA3_HUMAN	MICAL3	CLB-vs-CORE	-0.433551	0.00283573	0.0132807	17.1539
ZN208_HUMAN	ZNF208	CLB-vs-CORE	-3.3232	0.00287455	0.0133512	19.8315
FBLN2_HUMAN	FBLN2	CLB-vs-CORE	-3.06036	0.00294839	0.0135819	19.8893
NDUAB_HUMAN	NDUFA11	CLB-vs-CORE	-2.10139	0.00300928	0.0137497	15.6521
FLNA_HUMAN	FLNA	CLB-vs-CORE	-0.444604	0.00326379	0.0147923	16.1195
ML12A_HUMAN	MYL12A	CLB-vs-CORE	2.38862	0.00368419	0.0164073	14.3248
RL38_HUMAN	RPL38	CLB-vs-CORE	1.12884	0.00371106	0.0164073	15.7343
CALL3_HUMAN	CALML3	CLB-vs-CORE	0.596377	0.00373689	0.0164073	16.1278
THIO_HUMAN	TXN	CLB-vs-CORE	-1.6542	0.0036594	0.0164073	15.9145
UCRIL_HUMAN	UQCRFS1P1	CLB-vs-CORE	2.9579	0.00381136	0.0166045	13.9297
DDX3X_HUMAN	DDX3X	CLB-vs-CORE	-1.52767	0.00384166	0.0166078	14.8317
CC127_HUMAN	CCDC127	CLB-vs-CORE	1.89759	0.0039666	0.017017	13.8191
EF1A1_HUMAN	EEF1A1	CLB-vs-CORE	-1.62144	0.00404994	0.0172429	18.0689
ZDH15_HUMAN	ZDHHC15	CLB-vs-CORE	1.75088	0.00422002	0.0177993	15.5196
MDHM_HUMAN	MDH2	CLB-vs-CORE	0.649596	0.00424397	0.0177993	17.0858
FLNB_HUMAN	FLNB	CLB-vs-CORE	1.8373	0.00438456	0.0182527	14.874
RT09_HUMAN	MRPS9	CLB-vs-CORE	-3.42054	0.00462148	0.0190976	13.5574
TOM20_HUMAN	TOMM20	CLB-vs-CORE	3.5631	0.0049714	0.0196462	16.1476
KHDR1_HUMAN	KHDRBS1	CLB-vs-CORE	1.5942	0.00488468	0.0196462	14.63
RT18B_HUMAN	MRPS18B	CLB-vs-CORE	1.34795	0.00505053	0.0196462	15.3964
RL7A_HUMAN	RPL7A	CLB-vs-CORE	0.687653	0.00501455	0.0196462	15.1522
NOL4_HUMAN	NOL4	CLB-vs-CORE	-0.501069	0.00506885	0.0196462	14.2005
HDGR2_HUMAN	HDGFL2	CLB-vs-CORE	-1.02134	0.00495283	0.0196462	17.3623
MTCH2_HUMAN	MTCH2	CLB-vs-CORE	-1.15192	0.00504613	0.0196462	16.6064
ENOA_HUMAN	ENO1	CLB-vs-CORE	-1.80058	0.0049133	0.0196462	15.6274
STT3A_HUMAN	STT3A	CLB-vs-CORE	-1.96932	0.0048242	0.0196462	14.6061
ICT1_HUMAN	MRPL58	CLB-vs-CORE	2.45019	0.00511261	0.0196801	14.9421
DNJB1_HUMAN	DNAJB1	CLB-vs-CORE	1.29993	0.00566798	0.021523	15.0276
PRDX1_HUMAN	PRDX1	CLB-vs-CORE	-0.915924	0.00563719	0.021523	18.0613
CMC1_HUMAN	SLC25A12	CLB-vs-CORE	-1.08635	0.00588814	0.022209	15.3631
SREC_HUMAN	SCARF1	CLB-vs-CORE	-4.41896	0.00594664	0.0222801	12.8676
ARC1B_HUMAN	ARPC1B	CLB-vs-CORE	2.03085	0.00613414	0.0226802	11.7489
RL35A_HUMAN	RPL35A	CLB-vs-CORE	-1.18395	0.0061191	0.0226802	14.6636
MCU_HUMAN	MCU	CLB-vs-CORE	-1.06708	0.00648616	0.023825	14.3461
RT31_HUMAN	MRPS31	CLB-vs-CORE	2.36858	0.00670192	0.0239001	14.0325
RM02_HUMAN	MRPL2	CLB-vs-CORE	2.0015	0.0067144	0.0239001	13.3565
RM24_HUMAN	MRPL24	CLB-vs-CORE	1.58908	0.00669051	0.0239001	15.4952
P5CS_HUMAN	ALDH18A1	CLB-vs-CORE	-0.671774	0.00671924	0.0239001	15.5421
OCAD2_HUMAN	OCIAD2	CLB-vs-CORE	-1.18507	0.00656887	0.0239001	15.7814
PCSK6_HUMAN	PCSK6	CLB-vs-CORE	-4.30019	0.00695712	0.0245906	15.3281
H2B1C_HUMAN	HIST1H2BC	CLB-vs-CORE	-0.787151	0.00705832	0.0246384	19.1436
DIC_HUMAN	SLC25A10	CLB-vs-CORE	-1.87108	0.00703941	0.0246384	15.2842
RL40_HUMAN	UBA52	CLB-vs-CORE	-1.20462	0.00723944	0.0251146	19.6085
RT63_HUMAN	MRPL57	CLB-vs-CORE	1.0528	0.00795556	0.0274296	13.9639
GBLP_HUMAN	RACK1	CLB-vs-CORE	-1.89138	0.00811901	0.0278225	15.2701
LRC59_HUMAN	LRRC59	CLB-vs-CORE	1.23096	0.00861659	0.0293486	16.0495
VDAC1_HUMAN	VDAC1	CLB-vs-CORE	1.03147	0.00871093	0.0294912	17.4464
CLAP2_HUMAN	CLASP2	CLB-vs-CORE	-1.85143	0.00890116	0.0299548	14.982
GP150_HUMAN	GPR150	CLB-vs-CORE	-0.975065	0.00922234	0.0308509	17.2715
TBB4A_HUMAN	TUBB4A	CLB-vs-CORE	-1.17875	0.00968621	0.032211	16.9477
COR1C_HUMAN	CORO1C	CLB-vs-CORE	2.00762	0.00995362	0.0329055	14.11
K2C6A_HUMAN	KRT6A	CLB-vs-CORE	-1.01328	0.010078	0.0331218	15.2966
B3AT_HUMAN	SLC4A1	CLB-vs-CORE	-3.9046	0.0111321	0.0363736	12.5392
RM33_HUMAN	MRPL33	CLB-vs-CORE	2.63531	0.0126785	0.0411868	14.306
RL18A_HUMAN	RPL18A	CLB-vs-CORE	-2.46449	0.013129	0.0424053	14.1816
ACTN1_HUMAN	ACTN1	CLB-vs-CORE	1.11416	0.0133813	0.0428256	14.1129
IDHP_HUMAN	IDH2	CLB-vs-CORE	-0.612497	0.0134116	0.0428256	16.1546
PDLI5_HUMAN	PDLIM5	CLB-vs-CORE	2.08803	0.0135941	0.0431632	15.2446
COX2_HUMAN	MT-CO2	CLB-vs-CORE	-1.59413	0.0137466	0.043402	17.1284
UCHL1_HUMAN	UCHL1	CLB-vs-CORE	-0.904467	0.0139179	0.0436976	17.3131
H31T_HUMAN	HIST3H3	CLB-vs-CORE	1.67493	0.0142432	0.0444703	18.6597
FKBP8_HUMAN	FKBP8	CLB-vs-CORE	-2.19761	0.0146086	0.0453592	13.7511
RL22_HUMAN	RPL22	CLB-vs-CORE	0.80221	0.0149021	0.0460163	16.5826
PDLI7_HUMAN	PDLIM7	CLB-vs-CORE	0.849592	0.0151555	0.0465432	17.0623
RAN_HUMAN	RAN	CLB-vs-CORE	1.45238	0.0152694	0.046638	15.2049
NDUV1_HUMAN	NDUFV1	CLB-vs-CORE	0.785501	0.0157562	0.0478647	16.6557
RLA2_HUMAN	RPLP2	CLB-vs-CORE	1.11226	0.0160907	0.0483581	15.4464
RAB2A_HUMAN	RAB2A	CLB-vs-CORE	-1.88404	0.0160333	0.0483581	14.0676
CACP_HUMAN	CRAT	CLB-vs-CORE	-1.40521	0.016461	0.049208	14.4132
NDUB1_HUMAN	NDUFB1	CLB-vs-CORE	1.58621	0.0166246	0.049434	14.8149
QCR8_HUMAN	UQCRQ	CLB-vs-CORE	1.58912	0.0172974	0.051164	13.6587
TNPO1_HUMAN	TNPO1	CLB-vs-CORE	-2.33591	0.0174043	0.0512107	13.0467
K1C16_HUMAN	KRT16	CLB-vs-CORE	-0.818063	0.0181587	0.0531519	15.1652
ACTBM_HUMAN	POTEKP	CLB-vs-CORE	-0.749816	0.0183148	0.0533313	19.4393
USMG5_HUMAN	ATP5MD	CLB-vs-CORE	-0.600497	0.0188812	0.0544941	17.9003
GNAI2_HUMAN	GNAI2	CLB-vs-CORE	-2.63137	0.0189081	0.0544941	13.324
QIL1_HUMAN	MICOS13	CLB-vs-CORE	2.59934	0.0194088	0.0556517	13.9422
RT07_HUMAN	MRPS7	CLB-vs-CORE	2.97973	0.0196272	0.0559924	12.705
PGAM5_HUMAN	PGAM5	CLB-vs-CORE	1.17374	0.0200487	0.0560566	15.6782
ATPK_HUMAN	ATP5MF	CLB-vs-CORE	-1.02714	0.0199665	0.0560566	16.0292
RYR1_HUMAN	RYR1	CLB-vs-CORE	-1.71877	0.0198247	0.0560566	17.1612
LFA3_HUMAN	CD58	CLB-vs-CORE	-4.64189	0.0198853	0.0560566	13.3066
RL14_HUMAN	RPL14	CLB-vs-CORE	-0.991638	0.0203724	0.0566797	16.3322
MRRP1_HUMAN	TRMT10C	CLB-vs-CORE	1.10924	0.0208766	0.0577963	16.1081
HNRPC_HUMAN	HNRNPC	CLB-vs-CORE	1.01071	0.020988	0.0578198	15.328
CH60_HUMAN	HSPD1	CLB-vs-CORE	0.690731	0.0218337	0.0598564	16.9331
ATPD_HUMAN	ATP5F1D	CLB-vs-CORE	0.843171	0.0220713	0.060214	17.4456
ORNT1_HUMAN	SLC25A15	CLB-vs-CORE	-2.53121	0.0240365	0.0652585	14.0255
RAC1_HUMAN	RAC1	CLB-vs-CORE	-0.544842	0.0250773	0.0674351	15.5963
SC23A_HUMAN	SEC23A	CLB-vs-CORE	-1.74125	0.0251982	0.0674351	15.0084
3MG_HUMAN	MPG	CLB-vs-CORE	-3.35093	0.0251373	0.0674351	13.1387
DNJA1_HUMAN	DNAJA1	CLB-vs-CORE	1.38886	0.025323	0.0674479	14.5573
OCAD1_HUMAN	OCIAD1	CLB-vs-CORE	2.78386	0.0287917	0.0763252	14.3602
AIFM1_HUMAN	AIFM1	CLB-vs-CORE	1.93455	0.0291226	0.07684	14.4874
RSSA_HUMAN	RPSA	CLB-vs-CORE	-0.73098	0.0292724	0.0768743	16.075
TRUB2_HUMAN	TRUB2	CLB-vs-CORE	-0.697903	0.029452	0.0769861	17.3073
ACAD9_HUMAN	ACAD9	CLB-vs-CORE	-1.59174	0.0302416	0.0786842	14.5214
TIM44_HUMAN	TIMM44	CLB-vs-CORE	1.74119	0.0305245	0.0786916	14.0427
TLN1_HUMAN	TLN1	CLB-vs-CORE	0.593521	0.0303941	0.0786916	14.0072
RM28_HUMAN	MRPL28	CLB-vs-CORE	2.23834	0.0313394	0.0804201	11.4535
CLIC1_HUMAN	CLIC1	CLB-vs-CORE	-0.581581	0.0314812	0.0804201	15.9155
OLA1_HUMAN	OLA1	CLB-vs-CORE	-2.23652	0.0316791	0.0805596	13.0395
RM37_HUMAN	MRPL37	CLB-vs-CORE	1.65609	0.0324239	0.082082	13.8357
SFXN3_HUMAN	SFXN3	CLB-vs-CORE	-0.262843	0.0325798	0.0821069	17.4345
NDUB6_HUMAN	NDUFB6	CLB-vs-CORE	0.616317	0.0341954	0.0857938	12.0371
ECHA_HUMAN	HADHA	CLB-vs-CORE	0.61423	0.0355545	0.0888073	16.1272
TCTP_HUMAN	TPT1	CLB-vs-CORE	-0.771371	0.0358801	0.089224	17.0972
RM27_HUMAN	MRPL27	CLB-vs-CORE	0.744565	0.0370182	0.0910591	15.3432
TADBP_HUMAN	TARDBP	CLB-vs-CORE	-1.50566	0.0372536	0.0910591	14.7208
PGBM_HUMAN	HSPG2	CLB-vs-CORE	-1.83187	0.0372662	0.0910591	13.0973
RLA0L_HUMAN	RPLP0P6	CLB-vs-CORE	-2.06766	0.036904	0.0910591	12.9271
KPYM_HUMAN	PKM	CLB-vs-CORE	-0.918129	0.0375135	0.0912665	15.9004
NDUC2_HUMAN	NDUFC2	CLB-vs-CORE	0.397606	0.0383838	0.0925823	16.9214
RAB5A_HUMAN	RAB5A	CLB-vs-CORE	-1.75354	0.0383692	0.0925823	15.1496
CISD1_HUMAN	CISD1	CLB-vs-CORE	3.66551	0.038782	0.0927467	12.1458
SQRD_HUMAN	SQOR	CLB-vs-CORE	-0.564842	0.0387687	0.0927467	17.1595
MFF_HUMAN	MFF	CLB-vs-CORE	6.06612	0.0390522	0.0929972	11.5639
RS26_HUMAN	RPS26	CLB-vs-CORE	-2.19637	0.0398504	0.0944976	14.9505
ACADV_HUMAN	ACADVL	CLB-vs-CORE	0.787869	0.0415023	0.0980013	16.2456
H4_HUMAN	HIST1H4A	CLB-vs-CORE	-0.921088	0.0422156	0.0988549	18.7435
RAB14_HUMAN	RAB14	CLB-vs-CORE	-2.68948	0.0420398	0.0988549	13.3412
ECI2_HUMAN	ECI2	CLB-vs-CORE	1.18441	0.0447268	0.104301	14.0634
DYHC1_HUMAN	DYNC1H1	CLB-vs-CORE	-1.34573	0.0450065	0.104519	13.4008
K1C10_HUMAN	KRT10	CLB-vs-CORE	-0.458559	0.0460811	0.106574	17.3536
APOOL_HUMAN	APOOL	CLB-vs-CORE	1.17215	0.0467987	0.10779	15.2923
TBB4B_HUMAN	TUBB4B	CLB-vs-CORE	-1.1611	0.0471077	0.108059	16.4771
RT06_HUMAN	MRPS6	CLB-vs-CORE	1.79408	0.0480756	0.109831	14.0924
TENS3_HUMAN	TNS3	CLB-vs-CORE	2.22503	0.0486112	0.110159	13.1353
IMMT_HUMAN	IMMT	CLB-vs-CORE	0.396971	0.0484987	0.110159	16.3271
OXA1L_HUMAN	OXA1L	CLB-vs-CORE	1.07307	0.0507931	0.114183	15.5608
HNRPM_HUMAN	HNRNPM	CLB-vs-CORE	0.978664	0.0507269	0.114183	14.4921
RM30_HUMAN	MRPL30	CLB-vs-CORE	1.74667	0.0515622	0.11545	14.338
ECH1_HUMAN	ECH1	CLB-vs-CORE	1.29547	0.051949	0.115855	15.9073
K1C13_HUMAN	KRT13	CLB-vs-CORE	-2.21342	0.0523871	0.11637	17.6125
MCAT_HUMAN	SLC25A20	CLB-vs-CORE	-1.61599	0.0532531	0.117828	14.4807
H90B2_HUMAN	HSP90AB2P	CLB-vs-CORE	-0.829033	0.0534685	0.11784	15.7343
RM40_HUMAN	MRPL40	CLB-vs-CORE	2.40183	0.0548183	0.120343	13.6705
SYIM_HUMAN	IARS2	CLB-vs-CORE	1.66162	0.0567011	0.123512	12.3314
HNRH1_HUMAN	HNRNPH1	CLB-vs-CORE	-0.972177	0.0565476	0.123512	14.4845
TIM50_HUMAN	TIMM50	CLB-vs-CORE	1.34885	0.0591389	0.127831	13.8664
BCKD_HUMAN	BCKDK	CLB-vs-CORE	-3.54617	0.0590778	0.127831	14.0214
RM32_HUMAN	MRPL32	CLB-vs-CORE	8.17869	0.0595277	0.128178	12.5871
S39A6_HUMAN	SLC39A6	CLB-vs-CORE	5.12746	0.060055	0.128703	15.5026
ATPG_HUMAN	ATP5F1C	CLB-vs-CORE	0.561523	0.0611452	0.128703	16.8244
DEST_HUMAN	DSTN	CLB-vs-CORE	-0.387044	0.0609478	0.128703	16.8304
K2C5_HUMAN	KRT5	CLB-vs-CORE	-0.869112	0.0611212	0.128703	16.173
ANXA6_HUMAN	ANXA6	CLB-vs-CORE	-1.39876	0.0610554	0.128703	13.882
TBA1B_HUMAN	TUBA1B	CLB-vs-CORE	-1.87757	0.0604688	0.128703	15.7746
CCS_HUMAN	CCS	CLB-vs-CORE	-1.92263	0.0616038	0.129184	15.2625
PABP1_HUMAN	PABPC1	CLB-vs-CORE	1.03533	0.0636125	0.1329	14.6388
LIMA1_HUMAN	LIMA1	CLB-vs-CORE	2.83218	0.0651786	0.135652	12.7088
ATD3B_HUMAN	ATAD3B	CLB-vs-CORE	0.630941	0.0654122	0.135652	15.5071
TERA_HUMAN	VCP	CLB-vs-CORE	4.70139	0.0663324	0.136682	11.149
ACOT9_HUMAN	ACOT9	CLB-vs-CORE	-0.875274	0.0663952	0.136682	14.6828
CLH1_HUMAN	CLTC	CLB-vs-CORE	-0.792022	0.0674107	0.138266	14.3849
F162A_HUMAN	FAM162A	CLB-vs-CORE	-0.960919	0.0697443	0.142532	18.7387
GBB1_HUMAN	GNB1	CLB-vs-CORE	-0.471768	0.0700968	0.142733	16.2093
S10AB_HUMAN	S100A11	CLB-vs-CORE	-1.44816	0.0706189	0.143277	16.6634
DHX9_HUMAN	DHX9	CLB-vs-CORE	10.3483	0.0719739	0.144462	8.89636
RM15_HUMAN	MRPL15	CLB-vs-CORE	1.01462	0.0715836	0.144462	13.7977
RL27_HUMAN	RPL27	CLB-vs-CORE	-1.07802	0.0718677	0.144462	17.1405
NDUB3_HUMAN	NDUFB3	CLB-vs-CORE	0.233036	0.073236	0.14597	17.3853
AGK_HUMAN	AGK	CLB-vs-CORE	-0.902891	0.073245	0.14597	15.1583
HGB1A_HUMAN	HMGB1P1	CLB-vs-CORE	-0.434331	0.0745117	0.14797	18.4763
ALDOA_HUMAN	ALDOA	CLB-vs-CORE	-0.352848	0.0751708	0.148754	17.9419
RAB35_HUMAN	RAB35	CLB-vs-CORE	-0.464895	0.0765121	0.150877	17.0255
TSPOA_HUMAN	TSPO	CLB-vs-CORE	0.734561	0.0771133	0.15153	15.9766
RHOC_HUMAN	RHOC	CLB-vs-CORE	-2.05981	0.0787654	0.154237	15.1153
HSPB1_HUMAN	HSPB1	CLB-vs-CORE	0.492114	0.0799157	0.155947	16.5363
HSDL1_HUMAN	HSDL1	CLB-vs-CORE	-2.15122	0.0803786	0.156307	13.19
NDUS7_HUMAN	NDUFS7	CLB-vs-CORE	2.40309	0.0822612	0.159417	15.3547
OST48_HUMAN	DDOST	CLB-vs-CORE	4.14658	0.0827819	0.159874	13.0679
RL27A_HUMAN	RPL27A	CLB-vs-CORE	-0.427871	0.0886086	0.170541	16.7439
NDUAA_HUMAN	NDUFA10	CLB-vs-CORE	-0.569392	0.0903	0.173203	16.3868
GBB2_HUMAN	GNB2	CLB-vs-CORE	-1.13183	0.0924239	0.176674	16.6958
K2C6B_HUMAN	KRT6B	CLB-vs-CORE	-0.922934	0.0937925	0.178683	14.6985
RL21_HUMAN	RPL21	CLB-vs-CORE	2.86606	0.0971407	0.183288	14.3813
NDUA6_HUMAN	NDUFA6	CLB-vs-CORE	0.8691	0.0971885	0.183288	16.1451
RIC8A_HUMAN	RIC8A	CLB-vs-CORE	-2.95145	0.097034	0.183288	12.4103
NIPS2_HUMAN	NIPSNAP2	CLB-vs-CORE	0.360219	0.0981719	0.184524	17.4976
PHB_HUMAN	PHB	CLB-vs-CORE	0.536347	0.0992896	0.186002	17.3797
DEFM_HUMAN	PDF	CLB-vs-CORE	-0.996308	0.0997091	0.186168	14.5538
ALDOC_HUMAN	ALDOC	CLB-vs-CORE	-2.12702	0.101201	0.188328	15.8473
ATP5H_HUMAN	ATP5PD	CLB-vs-CORE	0.55025	0.10651	0.197554	17.1428
TSP1_HUMAN	THBS1	CLB-vs-CORE	-0.358564	0.107529	0.198787	15.3804
CPNE3_HUMAN	CPNE3	CLB-vs-CORE	-1.65848	0.11094	0.204421	14.5466
PGK1_HUMAN	PGK1	CLB-vs-CORE	-0.851787	0.111993	0.205687	13.9001
SELO_HUMAN	SELENOO	CLB-vs-CORE	6.2716	0.115039	0.210593	10.3543
ODPB_HUMAN	PDHB	CLB-vs-CORE	1.42972	0.115485	0.210722	14.5786
HBA_HUMAN	HBA1;	CLB-vs-CORE	-0.457547	0.117233	0.21322	15.534
AT5EL_HUMAN	ATP5F1EP2	CLB-vs-CORE	0.9547	0.122084	0.221242	18.6567
RS3A_HUMAN	RPS3A	CLB-vs-CORE	0.34336	0.122431	0.221242	15.9073
HNRPU_HUMAN	HNRNPU	CLB-vs-CORE	-1.26724	0.12306	0.221666	13.4322
RM53_HUMAN	MRPL53	CLB-vs-CORE	4.34523	0.12452	0.222206	7.87913
SLIRP_HUMAN	SLIRP	CLB-vs-CORE	0.981285	0.124458	0.222206	15.2569
1433G_HUMAN	YWHAG	CLB-vs-CORE	-0.560354	0.124941	0.222206	16.4271
ATAD1_HUMAN	ATAD1	CLB-vs-CORE	-0.627317	0.124935	0.222206	15.5602
NDUS6_HUMAN	NDUFS6	CLB-vs-CORE	0.750082	0.125907	0.223217	17.7557
SDHB_HUMAN	SDHB	CLB-vs-CORE	0.258967	0.128998	0.227977	17.4091
RAB21_HUMAN	RAB21	CLB-vs-CORE	-1.19631	0.13072	0.230297	15.3731
PROF1_HUMAN	PFN1	CLB-vs-CORE	-0.884741	0.132703	0.23306	17.187
NDUS3_HUMAN	NDUFS3	CLB-vs-CORE	0.471839	0.13372	0.234115	15.8778
HSP72_HUMAN	HSPA2	CLB-vs-CORE	-0.526934	0.137786	0.240484	17.3999
RS19_HUMAN	RPS19	CLB-vs-CORE	1.81891	0.140795	0.24468	13.9203
EFTU_HUMAN	TUFM	CLB-vs-CORE	0.458523	0.141061	0.24468	15.9766
RAB12_HUMAN	RAB12	CLB-vs-CORE	-0.899516	0.14152	0.244721	14.4539
RL8_HUMAN	RPL8	CLB-vs-CORE	0.815144	0.142025	0.24484	16.014
RAB1A_HUMAN	RAB1A	CLB-vs-CORE	-0.838985	0.144144	0.247734	15.9536
G3P_HUMAN	GAPDH	CLB-vs-CORE	0.662379	0.144588	0.24774	16.4026
RL28_HUMAN	RPL28	CLB-vs-CORE	-0.967615	0.145521	0.248579	15.468
HNRPK_HUMAN	HNRNPK	CLB-vs-CORE	-0.746994	0.14756	0.251299	15.444
CO8A1_HUMAN	COL8A1	CLB-vs-CORE	-1.4278	0.149067	0.253099	16.096
FSCN1_HUMAN	FSCN1	CLB-vs-CORE	-0.294835	0.155433	0.263113	15.9719
BDH_HUMAN	BDH1	CLB-vs-CORE	1.86288	0.158099	0.265586	15.2408
RS8_HUMAN	RPS8	CLB-vs-CORE	-0.977943	0.157899	0.265586	15.2617
RT14_HUMAN	MRPS14	CLB-vs-CORE	-1.653	0.158312	0.265586	15.0074
FUS_HUMAN	FUS	CLB-vs-CORE	0.647711	0.162228	0.271345	16.1197
RM38_HUMAN	MRPL38	CLB-vs-CORE	0.500915	0.166276	0.27729	14.6639
CSRP1_HUMAN	CSRP1	CLB-vs-CORE	0.660711	0.167801	0.277365	15.2394
DYSF_HUMAN	DYSF	CLB-vs-CORE	-1.03411	0.167154	0.277365	13.3354
COX7R_HUMAN	COX7A2L	CLB-vs-CORE	-1.58178	0.167428	0.277365	16.1672
MYL6_HUMAN	MYL6	CLB-vs-CORE	0.787845	0.171167	0.282099	16.8512
ACTB_HUMAN	ACTB	CLB-vs-CORE	-0.498562	0.173934	0.28554	17.7748
TCPG_HUMAN	CCT3	CLB-vs-CORE	-2.92054	0.174271	0.28554	13.35
PCBP1_HUMAN	PCBP1	CLB-vs-CORE	-0.965277	0.175029	0.285949	16.4662
SRSF3_HUMAN	SRSF3	CLB-vs-CORE	1.16078	0.180188	0.292682	14.0404
TAGL2_HUMAN	TAGLN2	CLB-vs-CORE	-0.682926	0.180192	0.292682	15.1226
ABCBA_HUMAN	ABCB10	CLB-vs-CORE	-1.14521	0.181658	0.294213	12.0986
CH10_HUMAN	HSPE1	CLB-vs-CORE	-0.946746	0.183978	0.297114	16.0225
NDUA2_HUMAN	NDUFA2	CLB-vs-CORE	0.625524	0.188729	0.303913	17.317
RL7_HUMAN	RPL7	CLB-vs-CORE	1.09719	0.192135	0.308514	14.2904
MYLK_HUMAN	MYLK	CLB-vs-CORE	0.480588	0.195107	0.312393	13.0303
DYL1_HUMAN	DYNLL1	CLB-vs-CORE	-1.03174	0.196895	0.314362	16.8915
TIM21_HUMAN	TIMM21	CLB-vs-CORE	-2.47638	0.198703	0.316349	14.4309
NDUS2_HUMAN	NDUFS2	CLB-vs-CORE	-0.592309	0.201447	0.318911	14.8217
DREB_HUMAN	DBN1	CLB-vs-CORE	-0.789136	0.201026	0.318911	16.5946
CYC_HUMAN	CYCS	CLB-vs-CORE	-0.688779	0.204501	0.322727	18.6171
GTR14_HUMAN	SLC2A14	CLB-vs-CORE	-0.890754	0.205006	0.322727	15.2248
MYO1C_HUMAN	MYO1C	CLB-vs-CORE	-0.402837	0.207818	0.326239	14.964
RINI_HUMAN	RNH1	CLB-vs-CORE	0.913834	0.210106	0.328912	12.3734
ENPL_HUMAN	HSP90B1	CLB-vs-CORE	-0.819843	0.212507	0.331747	15.5465
ARPC3_HUMAN	ARPC3	CLB-vs-CORE	-0.968883	0.214138	0.333368	15.1062
NDUB5_HUMAN	NDUFB5	CLB-vs-CORE	0.283685	0.217029	0.336935	16.3393
SRSF1_HUMAN	SRSF1	CLB-vs-CORE	2.78019	0.218336	0.33803	11.2682
LMO7_HUMAN	LMO7	CLB-vs-CORE	1.99033	0.220095	0.339817	13.9592
CALU_HUMAN	CALU	CLB-vs-CORE	1.25534	0.222456	0.341012	12.5578
NDUA8_HUMAN	NDUFA8	CLB-vs-CORE	0.524972	0.222689	0.341012	16.2209
TIM16_HUMAN	PAM16	CLB-vs-CORE	-1.41108	0.222394	0.341012	16.1762
DECR_HUMAN	DECR1	CLB-vs-CORE	0.388422	0.224436	0.342106	16.5557
SERPH_HUMAN	SERPINH1	CLB-vs-CORE	-0.528678	0.224621	0.342106	15.8409
MANF_HUMAN	MANF	CLB-vs-CORE	0.902702	0.232541	0.352097	15.364
RS4X_HUMAN	RPS4X	CLB-vs-CORE	0.666463	0.233061	0.352097	14.3963
ACTA_HUMAN	ACTA2	CLB-vs-CORE	-0.225899	0.232836	0.352097	18.2191
NDUA4_HUMAN	NDUFA4	CLB-vs-CORE	-0.633205	0.23764	0.358052	17.9178
COF1_HUMAN	CFL1	CLB-vs-CORE	-0.410539	0.240678	0.361661	17.8222
RS12_HUMAN	RPS12	CLB-vs-CORE	1.07441	0.242235	0.363029	13.4145
CALX_HUMAN	CANX	CLB-vs-CORE	1.17882	0.248768	0.371828	14.2073
PPIB_HUMAN	PPIB	CLB-vs-CORE	0.20476	0.250428	0.373318	19.0118
AL1B1_HUMAN	ALDH1B1	CLB-vs-CORE	0.62056	0.255864	0.380412	14.163
RM44_HUMAN	MRPL44	CLB-vs-CORE	0.797628	0.257727	0.382171	13.7035
DEF1_HUMAN	DEFA1	CLB-vs-CORE	0.520487	0.25854	0.382367	14.3216
SPCS2_HUMAN	SPCS2	CLB-vs-CORE	6.02448	0.260027	0.383557	9.1623
ROA0_HUMAN	HNRNPA0	CLB-vs-CORE	0.700875	0.26527	0.389247	14.3026
IQGA1_HUMAN	IQGAP1	CLB-vs-CORE	-0.618883	0.264745	0.389247	15.0518
SCPDL_HUMAN	SCCPDH	CLB-vs-CORE	-0.866014	0.270111	0.394515	15.1122
PTCD3_HUMAN	PTCD3	CLB-vs-CORE	-1.11333	0.270264	0.394515	14.5064
TIM14_HUMAN	DNAJC19	CLB-vs-CORE	1.02193	0.271774	0.395692	15.0675
P5CR2_HUMAN	PYCR2	CLB-vs-CORE	1.2486	0.272924	0.39634	13.7651
RM23_HUMAN	MRPL23	CLB-vs-CORE	0.893437	0.274632	0.397792	13.8137
GAPR1_HUMAN	GLIPR2	CLB-vs-CORE	1.60825	0.275889	0.398586	14.5709
C1QBP_HUMAN	C1QBP	CLB-vs-CORE	0.428294	0.278886	0.401881	16.0086
H2B1B_HUMAN	HIST1H2BB	CLB-vs-CORE	1.53925	0.282338	0.405816	15.5899
HS71L_HUMAN	HSPA1L	CLB-vs-CORE	-1.08156	0.285349	0.409097	16.1402
RMD3_HUMAN	RMDN3	CLB-vs-CORE	-0.890557	0.286765	0.410082	15.299
HEMH_HUMAN	FECH	CLB-vs-CORE	0.278486	0.287838	0.410571	15.4962
NPM_HUMAN	NPM1	CLB-vs-CORE	1.65855	0.289334	0.411659	14.7732
RM11_HUMAN	MRPL11	CLB-vs-CORE	0.674729	0.295465	0.419321	14.1959
DNJA3_HUMAN	DNAJA3	CLB-vs-CORE	1.02904	0.301881	0.427347	14.4703
NDUB7_HUMAN	NDUFB7	CLB-vs-CORE	-0.86094	0.30432	0.429718	16.0114
ATPB_HUMAN	ATP5F1B	CLB-vs-CORE	-0.308537	0.306418	0.431596	16.9961
NP1L1_HUMAN	NAP1L1	CLB-vs-CORE	-0.72758	0.309082	0.43426	14.6403
NDUAC_HUMAN	NDUFA12	CLB-vs-CORE	-0.187219	0.310811	0.4356	16.266
TCPZ_HUMAN	CCT6A	CLB-vs-CORE	0.553723	0.313885	0.438814	13.5858
NDUS8_HUMAN	NDUFS8	CLB-vs-CORE	0.745535	0.322244	0.449383	15.1581
NDK8_HUMAN	NME2P1	CLB-vs-CORE	-0.340667	0.336738	0.466291	15.2972
PGAM1_HUMAN	PGAM1	CLB-vs-CORE	-0.498483	0.336858	0.466291	14.0979
RAB8A_HUMAN	RAB8A	CLB-vs-CORE	-2.04574	0.336665	0.466291	13.579
RS9_HUMAN	RPS9	CLB-vs-CORE	-0.40899	0.338276	0.467103	14.9443
ATPA_HUMAN	ATP5F1A	CLB-vs-CORE	-0.249556	0.340566	0.467966	17.8651
MIRO1_HUMAN	RHOT1	CLB-vs-CORE	-0.787546	0.340154	0.467966	14.9116
RS7_HUMAN	RPS7	CLB-vs-CORE	0.582006	0.342796	0.469881	15.3518
HSP76_HUMAN	HSPA6	CLB-vs-CORE	-2.12151	0.344621	0.471234	17.6327
NDUAD_HUMAN	NDUFA13	CLB-vs-CORE	-0.523519	0.348373	0.475208	15.7416
SAM50_HUMAN	SAMM50	CLB-vs-CORE	-0.769826	0.355977	0.484404	14.6684
HCD2_HUMAN	HSD17B10	CLB-vs-CORE	0.716689	0.363206	0.49186	11.2989
SND1_HUMAN	SND1	CLB-vs-CORE	-0.537331	0.362957	0.49186	14.6116
RL30_HUMAN	RPL30	CLB-vs-CORE	0.217614	0.370584	0.500645	16.1671
ILF3_HUMAN	ILF3	CLB-vs-CORE	0.673345	0.376783	0.507799	13.2067
PTRF_HUMAN	CAVIN1	CLB-vs-CORE	-0.521776	0.380626	0.51175	16.4769
SUV3_HUMAN	SUPV3L1	CLB-vs-CORE	3.14972	0.383113	0.513865	13.5856
RL32_HUMAN	RPL32	CLB-vs-CORE	1.20015	0.39163	0.524038	13.8984
HMGB2_HUMAN	HMGB2	CLB-vs-CORE	0.872214	0.395936	0.528541	15.8361
RAE1L_HUMAN	RAE1	CLB-vs-CORE	2.87419	0.399978	0.532672	15.737
KC1A_HUMAN	CSNK1A1	CLB-vs-CORE	-0.700042	0.401601	0.533569	15.1627
IDH3B_HUMAN	IDH3B	CLB-vs-CORE	1.11191	0.405526	0.537514	13.6366
KR87P_HUMAN	KRT87P	CLB-vs-CORE	2.25333	0.410772	0.541911	12.4042
HNRCL_HUMAN	HNRNPCL1	CLB-vs-CORE	0.519103	0.41002	0.541911	15.6629
MICU2_HUMAN	MICU2	CLB-vs-CORE	0.583624	0.413267	0.543926	12.7045
RM19_HUMAN	MRPL19	CLB-vs-CORE	0.997516	0.415998	0.546241	13.0779
EXOG_HUMAN	EXOG	CLB-vs-CORE	0.448642	0.418867	0.547449	14.9064
TCP4_HUMAN	SUB1	CLB-vs-CORE	-0.298123	0.418193	0.547449	14.4597
RM22_HUMAN	MRPL22	CLB-vs-CORE	1.42282	0.422376	0.550755	13.7472
LIMS1_HUMAN	LIMS1	CLB-vs-CORE	-1.44614	0.428337	0.557235	14.6943
NDKM_HUMAN	NME4	CLB-vs-CORE	0.233606	0.430116	0.558257	15.7314
FABP5_HUMAN	FABP5	CLB-vs-CORE	0.741981	0.43647	0.563899	14.9798
RAB3B_HUMAN	RAB3B	CLB-vs-CORE	-1.89345	0.436045	0.563899	14.0506
RTCB_HUMAN	RTCB	CLB-vs-CORE	-0.240839	0.437523	0.563963	11.104
RAB3A_HUMAN	RAB3A	CLB-vs-CORE	0.837052	0.439254	0.564898	13.536
LXN_HUMAN	LXN	CLB-vs-CORE	-0.876871	0.444757	0.57067	14.108
RT25_HUMAN	MRPS25	CLB-vs-CORE	1.25308	0.451671	0.578221	12.5861
NDUS5_HUMAN	NDUFS5	CLB-vs-CORE	0.328848	0.452858	0.578423	17.0347
IF5A1_HUMAN	EIF5A	CLB-vs-CORE	-0.459975	0.454299	0.578947	15.3646
TPIS_HUMAN	TPI1	CLB-vs-CORE	-0.231556	0.459775	0.5846	15.4678
THOC4_HUMAN	ALYREF	CLB-vs-CORE	1.14122	0.462191	0.585549	12.4437
R13P3_HUMAN	RPL13AP3	CLB-vs-CORE	1.00013	0.462605	0.585549	14.2643
CNN2_HUMAN	CNN2	CLB-vs-CORE	0.729768	0.467656	0.589288	14.1873
1433E_HUMAN	YWHAE	CLB-vs-CORE	-0.600599	0.467616	0.589288	14.7689
HBB_HUMAN	HBB	CLB-vs-CORE	-0.609725	0.478068	0.601061	15.639
CSPG2_HUMAN	VCAN	CLB-vs-CORE	-0.486889	0.479881	0.601994	14.1806
RL5_HUMAN	RPL5	CLB-vs-CORE	-0.478057	0.482049	0.603366	14.4041
RS11_HUMAN	RPS11	CLB-vs-CORE	-0.730251	0.48428	0.604812	14.5537
FLNC_HUMAN	FLNC	CLB-vs-CORE	-0.257145	0.486598	0.606359	15.4968
HMGB3_HUMAN	HMGB3	CLB-vs-CORE	0.499727	0.494146	0.614403	14.874
ODPA_HUMAN	PDHA1	CLB-vs-CORE	0.190478	0.498396	0.61832	14.8641
VDAC2_HUMAN	VDAC2	CLB-vs-CORE	-0.241704	0.51743	0.640519	16.859
RL18_HUMAN	RPL18	CLB-vs-CORE	0.163217	0.531334	0.656285	15.8051
GHC1_HUMAN	SLC25A22	CLB-vs-CORE	0.123718	0.533142	0.657074	15.6953
DJC11_HUMAN	DNAJC11	CLB-vs-CORE	-0.316375	0.534972	0.657887	14.281
RPN1_HUMAN	RPN1	CLB-vs-CORE	-0.283198	0.540233	0.662906	14.8123
RA1L2_HUMAN	HNRNPA1L2	CLB-vs-CORE	-0.826014	0.544671	0.666896	14.8968
SORCN_HUMAN	SRI	CLB-vs-CORE	0.466402	0.550945	0.66875	12.7865
NDUS1_HUMAN	NDUFS1	CLB-vs-CORE	0.158652	0.547845	0.66875	16.0084
RT29_HUMAN	DAP3	CLB-vs-CORE	-0.3028	0.548971	0.66875	14.4895
ZNT9_HUMAN	SLC30A9	CLB-vs-CORE	-0.304645	0.550507	0.66875	14.4455
1433T_HUMAN	YWHAQ	CLB-vs-CORE	-0.683039	0.552581	0.66929	16.7395
RM43_HUMAN	MRPL43	CLB-vs-CORE	0.674046	0.562856	0.669361	14.135
RT35_HUMAN	MRPS35	CLB-vs-CORE	0.378829	0.555079	0.669361	12.8216
CN37_HUMAN	CNP	CLB-vs-CORE	0.319658	0.560687	0.669361	13.572
LETM1_HUMAN	LETM1	CLB-vs-CORE	0.310172	0.558553	0.669361	14.7044
ARL3_HUMAN	ARL3	CLB-vs-CORE	-0.117149	0.559846	0.669361	15.1863
MMP14_HUMAN	MMP14	CLB-vs-CORE	-0.305658	0.563359	0.669361	15.6423
NB5R1_HUMAN	CYB5R1	CLB-vs-CORE	-0.334702	0.561149	0.669361	15.646
VASP_HUMAN	VASP	CLB-vs-CORE	-0.546842	0.560712	0.669361	15.5554
HMGB1_HUMAN	HMGB1	CLB-vs-CORE	-0.801271	0.561497	0.669361	16.8067
RL3L_HUMAN	RPL3L	CLB-vs-CORE	1.33019	0.567074	0.672353	15.0618
CY1_HUMAN	CYC1	CLB-vs-CORE	0.396976	0.57078	0.675323	15.791
THIL_HUMAN	ACAT1	CLB-vs-CORE	-0.250885	0.579744	0.684487	14.9405
RL13A_HUMAN	RPL13A	CLB-vs-CORE	-0.856574	0.586542	0.691062	14.8267
RS20_HUMAN	RPS20	CLB-vs-CORE	0.12194	0.58782	0.691119	16.0861
COX20_HUMAN	COX20	CLB-vs-CORE	1.46168	0.601193	0.705367	15.3687
P5CR1_HUMAN	PYCR1	CLB-vs-CORE	0.289857	0.613118	0.717859	15.6666
DYRL1_HUMAN	DHFR2	CLB-vs-CORE	-0.387133	0.626679	0.732212	14.8094
RL23_HUMAN	RPL23	CLB-vs-CORE	0.142153	0.633307	0.73842	16.8041
DNJA2_HUMAN	DNAJA2	CLB-vs-CORE	0.253193	0.643421	0.747262	14.2562
RM13_HUMAN	MRPL13	CLB-vs-CORE	0.223322	0.643651	0.747262	15.0292
MTCH1_HUMAN	MTCH1	CLB-vs-CORE	0.20468	0.645696	0.747262	13.722
RL3_HUMAN	RPL3	CLB-vs-CORE	0.199288	0.646209	0.747262	15.5417
PPIF_HUMAN	PPIF	CLB-vs-CORE	0.419208	0.657062	0.758253	16.3222
FHL2_HUMAN	FHL2	CLB-vs-CORE	-0.10379	0.660347	0.760481	15.9882
CKAP4_HUMAN	CKAP4	CLB-vs-CORE	-0.128196	0.662688	0.761617	15.1154
RL11_HUMAN	RPL11	CLB-vs-CORE	-0.620189	0.668643	0.766892	16.4813
ACO13_HUMAN	ACOT13	CLB-vs-CORE	0.0671953	0.676592	0.77443	18.0163
LASP1_HUMAN	LASP1	CLB-vs-CORE	-0.265683	0.682807	0.779955	16.1848
RS6_HUMAN	RPS6	CLB-vs-CORE	0.561217	0.690145	0.786737	13.2886
MYOF_HUMAN	MYOF	CLB-vs-CORE	-0.349472	0.69368	0.789166	14.2879
TBB5_HUMAN	TUBB	CLB-vs-CORE	-0.243641	0.696455	0.790723	15.5922
SDHA_HUMAN	SDHA	CLB-vs-CORE	0.129988	0.701946	0.79535	14.506
RT23_HUMAN	MRPS23	CLB-vs-CORE	0.267467	0.706786	0.798135	16.0898
PAL4A_HUMAN	PPIAL4A	CLB-vs-CORE	0.108812	0.707245	0.798135	18.6785
CLIC4_HUMAN	CLIC4	CLB-vs-CORE	-0.379131	0.719087	0.809874	14.4839
NDUB9_HUMAN	NDUFB9	CLB-vs-CORE	-0.144437	0.720894	0.810054	17.0762
DDX5_HUMAN	DDX5	CLB-vs-CORE	-0.483164	0.72213	0.810054	14.4478
HCDH_HUMAN	HADH	CLB-vs-CORE	0.920217	0.726493	0.811708	13.1985
ACTBL_HUMAN	ACTBL2	CLB-vs-CORE	-0.0708718	0.725865	0.811708	20.5043
ODB2_HUMAN	DBT	CLB-vs-CORE	-0.975581	0.728221	0.812024	13.9574
BAF_HUMAN	BANF1	CLB-vs-CORE	-1.02856	0.738956	0.822363	13.8447
MICU1_HUMAN	MICU1	CLB-vs-CORE	-0.445273	0.744211	0.826574	13.624
RAB7A_HUMAN	RAB7A	CLB-vs-CORE	0.204271	0.755957	0.837964	14.9149
TCPD_HUMAN	CCT4	CLB-vs-CORE	0.927645	0.758114	0.838701	13.3603
IDH3G_HUMAN	IDH3G	CLB-vs-CORE	0.39888	0.762566	0.841969	13.6627
ATP5J_HUMAN	ATP5PF	CLB-vs-CORE	-0.180177	0.781369	0.861038	15.4409
SSBP_HUMAN	SSBP1	CLB-vs-CORE	0.179099	0.78848	0.867173	16.7369
PALLD_HUMAN	PALLD	CLB-vs-CORE	0.265305	0.794299	0.871867	14.4318
RM39_HUMAN	MRPL39	CLB-vs-CORE	-0.113317	0.800092	0.874809	15.181
COXM1_HUMAN	CMC1	CLB-vs-CORE	-0.262769	0.798588	0.874809	15.3109
RL4_HUMAN	RPL4	CLB-vs-CORE	0.365489	0.812169	0.884572	14.1754
HS90A_HUMAN	HSP90AA1	CLB-vs-CORE	-0.366234	0.810703	0.884572	13.9942
PRDX5_HUMAN	PRDX5	CLB-vs-CORE	-0.0943973	0.826624	0.898574	15.5632
RM01_HUMAN	MRPL1	CLB-vs-CORE	-0.265143	0.83821	0.909409	12.7554
S10AD_HUMAN	S100A13	CLB-vs-CORE	0.116718	0.841786	0.911529	15.6866
RAP1B_HUMAN	RAP1B	CLB-vs-CORE	-0.187257	0.846774	0.915168	15.3076
COA3_HUMAN	COA3	CLB-vs-CORE	0.216047	0.852335	0.919409	14.5194
RAB5C_HUMAN	RAB5C	CLB-vs-CORE	-0.167791	0.855616	0.921181	14.3285
S10AG_HUMAN	S100A16	CLB-vs-CORE	0.147497	0.861308	0.925536	14.1545
CDC42_HUMAN	CDC42	CLB-vs-CORE	0.243237	0.873001	0.93612	14.6193
ACSL4_HUMAN	ACSL4	CLB-vs-CORE	0.0633691	0.87449	0.93612	13.5648
ACON_HUMAN	ACO2	CLB-vs-CORE	0.149916	0.877107	0.937138	13.8384
SRP09_HUMAN	SRP9	CLB-vs-CORE	0.175444	0.88145	0.938231	15.1527
H2B1A_HUMAN	HIST1H2BA	CLB-vs-CORE	-0.0178665	0.881469	0.938231	18.2443
GLYM_HUMAN	SHMT2	CLB-vs-CORE	0.0347343	0.88389	0.939029	16.4845
COX6C_HUMAN	COX6C	CLB-vs-CORE	0.110218	0.890498	0.944264	18.1377
DHB4_HUMAN	HSD17B4	CLB-vs-CORE	0.261876	0.904696	0.948821	12.1434
NAL11_HUMAN	NLRP11	CLB-vs-CORE	0.0345122	0.902173	0.948821	19.7523
ACPM_HUMAN	NDUFAB1	CLB-vs-CORE	-0.0167851	0.897777	0.948821	18.2169
SCMC1_HUMAN	SLC25A24	CLB-vs-CORE	-0.0283776	0.903866	0.948821	16.6813
CLCA_HUMAN	CLTA	CLB-vs-CORE	-0.0894178	0.904925	0.948821	14.7921
K1C18_HUMAN	KRT18	CLB-vs-CORE	-0.213124	0.904686	0.948821	12.6196
HSP7C_HUMAN	HSPA8	CLB-vs-CORE	-0.0471602	0.915012	0.95761	16.2565
PPIA_HUMAN	PPIA	CLB-vs-CORE	0.0600667	0.920822	0.958337	17.0259
AT5F1_HUMAN	ATP5PB	CLB-vs-CORE	-0.0390058	0.919782	0.958337	16.4779
MYO1B_HUMAN	MYO1B	CLB-vs-CORE	-0.0653291	0.918926	0.958337	12.1416
AFG32_HUMAN	AFG3L2	CLB-vs-CORE	-0.0308359	0.923673	0.959527	15.7785
COTL1_HUMAN	COTL1	CLB-vs-CORE	0.0825268	0.932951	0.963821	14.2084
ATPO_HUMAN	ATP5PO	CLB-vs-CORE	0.0262604	0.932767	0.963821	17.8225
1433Z_HUMAN	YWHAZ	CLB-vs-CORE	-0.127604	0.931775	0.963821	13.9418
GRP75_HUMAN	HSPA9	CLB-vs-CORE	0.0441064	0.934674	0.963829	15.9261
STML2_HUMAN	STOML2	CLB-vs-CORE	0.0580911	0.938994	0.965534	14.8804
CISY_HUMAN	CS	CLB-vs-CORE	-0.0619278	0.939763	0.965534	15.001
MEMO1_HUMAN	MEMO1	CLB-vs-CORE	0.309694	0.951656	0.975969	13.5726
ILK_HUMAN	ILK	CLB-vs-CORE	-0.0705171	0.958247	0.980938	12.7124
RS5_HUMAN	RPS5	CLB-vs-CORE	-0.0454193	0.963619	0.984644	12.6302
GSTP1_HUMAN	GSTP1	CLB-vs-CORE	-0.102929	0.965583	0.984859	13.7573
RT26_HUMAN	MRPS26	CLB-vs-CORE	0.0710949	0.971464	0.986409	12.0701
RRFM_HUMAN	MRRF	CLB-vs-CORE	0.0390174	0.971181	0.986409	15.0744
RL17_HUMAN	RPL17	CLB-vs-CORE	0.0204137	0.97904	0.986409	13.6808
NIPS1_HUMAN	NIPSNAP1	CLB-vs-CORE	0.0158941	0.973214	0.986409	16.1644
GRP78_HUMAN	HSPA5	CLB-vs-CORE	0.00645325	0.975013	0.986409	19.4227
1433B_HUMAN	YWHAB	CLB-vs-CORE	-0.00635668	0.979388	0.986409	16.3605
DHE3_HUMAN	GLUD1	CLB-vs-CORE	-0.00749834	0.976804	0.986409	16.7024
PCBP2_HUMAN	PCBP2	CLB-vs-CORE	0.00721466	0.986857	0.991073	16.8808
HSP71_HUMAN	HSPA7	CLB-vs-CORE	0.00347499	0.991073	0.991073	16.3563
ATD3A_HUMAN	ATAD3A	CLB-vs-CORE	-0.00436409	0.988469	0.991073	16.1437
RL13_HUMAN	RPL13	CLB-vs-CORE	-0.0104936	0.989864	0.991073	14.4369
HDAC9_HUMAN	HDAC9	CLB-vs-CORE	8.06076	NA	NA	10.0057
SEPT2_HUMAN	SEPTIN2	CLB-vs-CORE	6.44336	NA	NA	10.2293
RS24_HUMAN	RPS24	CLB-vs-CORE	3.44346	NA	NA	12.9886
RM17_HUMAN	MRPL17	CLB-vs-CORE	3.26678	NA	NA	14.1522
KRT85_HUMAN	KRT85	CLB-vs-CORE	3.22716	NA	NA	9.90524
UBC9_HUMAN	UBE2I	CLB-vs-CORE	2.86895	NA	NA	13.6989
RT10_HUMAN	MRPS10	CLB-vs-CORE	2.42932	NA	NA	13.3441
HNRPQ_HUMAN	SYNCRIP	CLB-vs-CORE	1.69871	NA	NA	12.6698
RM09_HUMAN	MRPL9	CLB-vs-CORE	1.44854	NA	NA	15.7167
RM49_HUMAN	MRPL49	CLB-vs-CORE	1.37977	NA	NA	15.1788
RUVB1_HUMAN	RUVBL1	CLB-vs-CORE	1.37168	NA	NA	15.5839
IMDH2_HUMAN	IMPDH2	CLB-vs-CORE	1.32182	NA	NA	12.8048
SEPT7_HUMAN	SEPTIN7	CLB-vs-CORE	1.23666	NA	NA	13.7132
RT18A_HUMAN	MRPS18A	CLB-vs-CORE	1.22933	NA	NA	13.158
IDHC_HUMAN	IDH1	CLB-vs-CORE	1.20214	NA	NA	15.4548
RM47_HUMAN	MRPL47	CLB-vs-CORE	0.628922	NA	NA	13.2915
TOM22_HUMAN	TOMM22	CLB-vs-CORE	0.25747	NA	NA	13.6192
ADAS_HUMAN	AGPS	CLB-vs-CORE	-0.520652	NA	NA	12.2768
HS90B_HUMAN	HSP90AB1	CLB-vs-CORE	-0.875415	NA	NA	14.166
RAP1A_HUMAN	RAP1A	CLB-vs-CORE	-1.14924	NA	NA	16.7929
PP1A_HUMAN	PPP1CA	CLB-vs-CORE	-1.30696	NA	NA	14.035
H2A1A_HUMAN	HIST1H2AA	CLB-vs-CORE	-1.66583	NA	NA	19.5841
RAB34_HUMAN	RAB34	CLB-vs-CORE	-2.0103	NA	NA	13.2036
RT12_HUMAN	MRPS12	CLB-vs-CORE	-3.69404	NA	NA	13.1821

## Sheet: 3 - Enriched CLB
Protein UP Acc	Gene Names	Comparison	log2FC	pvalue	adj.pvalue	mean log2(Intensity)
H12_HUMAN	HIST1H1C	CLB-vs-CORE	5.83504	0.00212334	0.0104677	14.9817
H15_HUMAN	HIST1H1B	CLB-vs-CORE	4.53897	0.000219553	0.00189829	14.0339
CALD1_HUMAN	CALD1	CLB-vs-CORE	4.05324	0.00165064	0.00858307	14.2025
CCG1_HUMAN	CACNG1	CLB-vs-CORE	3.79743	5.16e-05	0.000604288	17.7846
NDUA7_HUMAN	NDUFA7	CLB-vs-CORE	3.74189	2.22e-16	2.22e-16	16.0939
ANR17_HUMAN	ANKRD17	CLB-vs-CORE	3.7112	2.22e-16	2.22e-16	12.7721
TOM20_HUMAN	TOMM20	CLB-vs-CORE	3.5631	0.0049714	0.0196462	16.1476
SODC_HUMAN	SOD1	CLB-vs-CORE	3.38492	4.91e-05	0.000587636	12.9757
RL23A_HUMAN	RPL23A	CLB-vs-CORE	3.24444	0.000902599	0.0052721	13.8531
RT07_HUMAN	MRPS7	CLB-vs-CORE	2.97973	0.0196272	0.0559924	12.705
UCRIL_HUMAN	UQCRFS1P1	CLB-vs-CORE	2.9579	0.00381136	0.0166045	13.9297
RT22_HUMAN	MRPS22	CLB-vs-CORE	2.85706	1.29e-08	5.58e-07	14.6863
OCAD1_HUMAN	OCIAD1	CLB-vs-CORE	2.78386	0.0287917	0.0763252	14.3602
RM03_HUMAN	MRPL3	CLB-vs-CORE	2.7358	7.26e-06	0.000140624	14.6395
MIMIT_HUMAN	NDUFAF2	CLB-vs-CORE	2.73409	2.34e-05	0.000346555	15.4107
RM33_HUMAN	MRPL33	CLB-vs-CORE	2.63531	0.0126785	0.0411868	14.306
RBMX_HUMAN	RBMX	CLB-vs-CORE	2.62514	3.23e-10	1.66e-08	14.7158
QIL1_HUMAN	MICOS13	CLB-vs-CORE	2.59934	0.0194088	0.0556517	13.9422
NDUB4_HUMAN	NDUFB4	CLB-vs-CORE	2.55094	5.61e-07	1.85e-05	16.003
ICT1_HUMAN	MRPL58	CLB-vs-CORE	2.45019	0.00511261	0.0196801	14.9421
SFPQ_HUMAN	SFPQ	CLB-vs-CORE	2.44476	6.53e-06	0.000131131	15.3514
TOM70_HUMAN	TOMM70	CLB-vs-CORE	2.43286	4.29e-08	1.72e-06	14.6361
ML12A_HUMAN	MYL12A	CLB-vs-CORE	2.38862	0.00368419	0.0164073	14.3248
MYH11_HUMAN	MYH11	CLB-vs-CORE	2.37649	0.000418776	0.00305652	15.54
RT31_HUMAN	MRPS31	CLB-vs-CORE	2.36858	0.00670192	0.0239001	14.0325
RM45_HUMAN	MRPL45	CLB-vs-CORE	2.17933	0.000104328	0.00108578	14.1472
EDF1_HUMAN	EDF1	CLB-vs-CORE	2.15499	0.000122887	0.00119073	15.4686
ROA2_HUMAN	HNRNPA2B1	CLB-vs-CORE	2.10681	0.000909953	0.0052721	14.3613
PDLI5_HUMAN	PDLIM5	CLB-vs-CORE	2.08803	0.0135941	0.0431632	15.2446
RM14_HUMAN	MRPL14	CLB-vs-CORE	2.0657	8.58e-09	4.02e-07	15.8297
RM41_HUMAN	MRPL41	CLB-vs-CORE	2.0549	0.0014003	0.00778175	14.4896
ARC1B_HUMAN	ARPC1B	CLB-vs-CORE	2.03085	0.00613414	0.0226802	11.7489
COR1C_HUMAN	CORO1C	CLB-vs-CORE	2.00762	0.00995362	0.0329055	14.11
RM02_HUMAN	MRPL2	CLB-vs-CORE	2.0015	0.0067144	0.0239001	13.3565
BRK1_HUMAN	BRK1	CLB-vs-CORE	1.9372	3.52e-05	0.000459672	15.8216
AIFM1_HUMAN	AIFM1	CLB-vs-CORE	1.93455	0.0291226	0.07684	14.4874
CC127_HUMAN	CCDC127	CLB-vs-CORE	1.89759	0.0039666	0.017017	13.8191
ATP8_HUMAN	MT-ATP8	CLB-vs-CORE	1.89632	0.00142619	0.00778175	17.2256
RM54_HUMAN	MRPL54	CLB-vs-CORE	1.83951	0.000412495	0.00305652	15.5004
FLNB_HUMAN	FLNB	CLB-vs-CORE	1.8373	0.00438456	0.0182527	14.874
NONO_HUMAN	NONO	CLB-vs-CORE	1.8216	0.000460424	0.00331741	15.4895
RS14_HUMAN	RPS14	CLB-vs-CORE	1.7678	4.34e-06	9.42e-05	15.5695
COX41_HUMAN	COX4I1	CLB-vs-CORE	1.7509	0.0002144	0.0018827	16.0449
ZDH15_HUMAN	ZDHHC15	CLB-vs-CORE	1.75088	0.00422002	0.0177993	15.5196
TIM44_HUMAN	TIMM44	CLB-vs-CORE	1.74119	0.0305245	0.0786916	14.0427
H31T_HUMAN	HIST3H3	CLB-vs-CORE	1.67493	0.0142432	0.0444703	18.6597
VIME_HUMAN	VIM	CLB-vs-CORE	1.67086	2.22e-16	2.22e-16	17.0885
KHDR1_HUMAN	KHDRBS1	CLB-vs-CORE	1.5942	0.00488468	0.0196462	14.63
QCR8_HUMAN	UQCRQ	CLB-vs-CORE	1.58912	0.0172974	0.051164	13.6587
RM24_HUMAN	MRPL24	CLB-vs-CORE	1.58908	0.00669051	0.0239001	15.4952
NDUB1_HUMAN	NDUFB1	CLB-vs-CORE	1.58621	0.0166246	0.049434	14.8149
QCR1_HUMAN	UQCRC1	CLB-vs-CORE	1.58102	0.000388612	0.00303333	13.7325
RM18_HUMAN	MRPL18	CLB-vs-CORE	1.54776	3.09e-05	0.000431928	15.784
ZYX_HUMAN	ZYX	CLB-vs-CORE	1.54082	0.00166469	0.00858307	15.4025
RAN_HUMAN	RAN	CLB-vs-CORE	1.45238	0.0152694	0.046638	15.2049
RS16_HUMAN	RPS16	CLB-vs-CORE	1.44782	0.000247384	0.00207507	16.6259
DNJA1_HUMAN	DNAJA1	CLB-vs-CORE	1.38886	0.025323	0.0674479	14.5573
AATM_HUMAN	GOT2	CLB-vs-CORE	1.36442	3.23e-05	0.000431928	15.5585
MYH9_HUMAN	MYH9	CLB-vs-CORE	1.36265	9.73e-12	7.81e-10	15.5476
ACADM_HUMAN	ACADM	CLB-vs-CORE	1.35092	0.00142289	0.00778175	15.1429
RT18B_HUMAN	MRPS18B	CLB-vs-CORE	1.34795	0.00505053	0.0196462	15.3964
LRP1_HUMAN	LRP1	CLB-vs-CORE	1.3234	1.4e-06	3.93e-05	18.3866
CHCH3_HUMAN	CHCHD3	CLB-vs-CORE	1.30717	9.21e-07	2.88e-05	18.205
DNJB1_HUMAN	DNAJB1	CLB-vs-CORE	1.29993	0.00566798	0.021523	15.0276
NDUV2_HUMAN	NDUFV2	CLB-vs-CORE	1.29764	3.66e-05	0.000468061	16.3523
MYH10_HUMAN	MYH10	CLB-vs-CORE	1.28806	1.31e-05	0.000229576	14.378
LRC59_HUMAN	LRRC59	CLB-vs-CORE	1.23096	0.00861659	0.0293486	16.0495
PGAM5_HUMAN	PGAM5	CLB-vs-CORE	1.17374	0.0200487	0.0560566	15.6782
RL38_HUMAN	RPL38	CLB-vs-CORE	1.12884	0.00371106	0.0164073	15.7343
ACTN1_HUMAN	ACTN1	CLB-vs-CORE	1.11416	0.0133813	0.0428256	14.1129
RLA2_HUMAN	RPLP2	CLB-vs-CORE	1.11226	0.0160907	0.0483581	15.4464
MRRP1_HUMAN	TRMT10C	CLB-vs-CORE	1.10924	0.0208766	0.0577963	16.1081
TFAM_HUMAN	TFAM	CLB-vs-CORE	1.07721	2.22e-16	2.22e-16	18.532
RT63_HUMAN	MRPL57	CLB-vs-CORE	1.0528	0.00795556	0.0274296	13.9639
NDUA5_HUMAN	NDUFA5	CLB-vs-CORE	1.04866	0.000113897	0.00112961	17.8979
VDAC1_HUMAN	VDAC1	CLB-vs-CORE	1.03147	0.00871093	0.0294912	17.4464
NDUS4_HUMAN	NDUFS4	CLB-vs-CORE	1.0186	0.000388363	0.00303333	17.3792
HNRPC_HUMAN	HNRNPC	CLB-vs-CORE	1.01071	0.020988	0.0578198	15.328
SEPT9_HUMAN	SEPTIN9	CLB-vs-CORE	0.941786	2.28e-05	0.000346555	14.0271
RL24_HUMAN	RPL24	CLB-vs-CORE	0.912466	0.000699107	0.00441459	14.2176
NDUBA_HUMAN	NDUFB10	CLB-vs-CORE	0.893584	0.0022048	0.0107747	17.1036
ECHB_HUMAN	HADHB	CLB-vs-CORE	0.883457	0.00261222	0.0123367	17.0781
RS25_HUMAN	RPS25	CLB-vs-CORE	0.855263	0.000573098	0.00381435	15.6104
PDLI7_HUMAN	PDLIM7	CLB-vs-CORE	0.849592	0.0151555	0.0465432	17.0623
ATPD_HUMAN	ATP5F1D	CLB-vs-CORE	0.843171	0.0220713	0.060214	17.4456
RL22_HUMAN	RPL22	CLB-vs-CORE	0.80221	0.0149021	0.0460163	16.5826
ATP5I_HUMAN	ATP5ME	CLB-vs-CORE	0.792627	0.00153144	0.00819687	17.4997
NDUV1_HUMAN	NDUFV1	CLB-vs-CORE	0.785501	0.0157562	0.0478647	16.6557
CH60_HUMAN	HSPD1	CLB-vs-CORE	0.690731	0.0218337	0.0598564	16.9331
RL7A_HUMAN	RPL7A	CLB-vs-CORE	0.687653	0.00501455	0.0196462	15.1522
MDHM_HUMAN	MDH2	CLB-vs-CORE	0.649596	0.00424397	0.0177993	17.0858
CALL3_HUMAN	CALML3	CLB-vs-CORE	0.596377	0.00373689	0.0164073	16.1278
TLN1_HUMAN	TLN1	CLB-vs-CORE	0.593521	0.0303941	0.0786916	14.0072
Legend
Histone	Cytoskeleton	Respiratory chain	Membrane transporter	Redox	Other
Splicing	Heat Shock	Enzyme	Ribosome	Mitochondria

## Sheet: 4 - Enriched CORE
Protein UP Acc	Gene Names	Comparison	log2FC	pvalue	adj.pvalue	mean log2(Intensity)
NEK6_HUMAN	NEK6	CLB-vs-CORE	-7.01933	0.00208693	0.0103793	12.0631
DCST1_HUMAN	DCST1	CLB-vs-CORE	-6.1297	0.000203866	0.00182841	16.5824
A4GCT_HUMAN	A4GNT	CLB-vs-CORE	-5.62836	0.000266306	0.00216904	17.6076
MAON_HUMAN	ME3	CLB-vs-CORE	-5.41196	3.22e-05	0.000431928	14.2335
C1QT8_HUMAN	C1QTNF8	CLB-vs-CORE	-5.16473	2.12e-05	0.0003303	13.6891
PRIC1_HUMAN	PRICKLE1	CLB-vs-CORE	-4.82951	3.2e-05	0.000431928	18.5146
LFA3_HUMAN	CD58	CLB-vs-CORE	-4.64189	0.0198853	0.0560566	13.3066
SREC_HUMAN	SCARF1	CLB-vs-CORE	-4.41896	0.00594664	0.0222801	12.8676
ABCE1_HUMAN	ABCE1	CLB-vs-CORE	-4.32981	0.000418697	0.00305652	13.5453
PCSK6_HUMAN	PCSK6	CLB-vs-CORE	-4.30019	0.00695712	0.0245906	15.3281
MTUS2_HUMAN	MTUS2	CLB-vs-CORE	-4.16191	8.73e-05	0.000962544	18.3591
CLC1B_HUMAN	CLEC1B	CLB-vs-CORE	-4.1076	0.000231204	0.00196874	14.7693
B3AT_HUMAN	SLC4A1	CLB-vs-CORE	-3.9046	0.0111321	0.0363736	12.5392
HORN_HUMAN	HRNR	CLB-vs-CORE	-3.44893	0.000474053	0.00337237	13.4939
RT09_HUMAN	MRPS9	CLB-vs-CORE	-3.42054	0.00462148	0.0190976	13.5574
3MG_HUMAN	MPG	CLB-vs-CORE	-3.35093	0.0251373	0.0674351	13.1387
SV2A_HUMAN	SV2A	CLB-vs-CORE	-3.34354	0.000101279	0.00108578	14.6879
ZN208_HUMAN	ZNF208	CLB-vs-CORE	-3.3232	0.00287455	0.0133512	19.8315
ZNT2_HUMAN	SLC30A2	CLB-vs-CORE	-3.18425	4.36e-06	9.42e-05	18.6733
FBLN2_HUMAN	FBLN2	CLB-vs-CORE	-3.06036	0.00294839	0.0135819	19.8893
HXK4_HUMAN	GCK	CLB-vs-CORE	-3.06009	0.000414931	0.00305652	16.6079
PLIN1_HUMAN	PLIN1	CLB-vs-CORE	-2.88334	4.54e-05	0.000554445	17.271
GNAI2_HUMAN	GNAI2	CLB-vs-CORE	-2.63137	0.0189081	0.0544941	13.324
ANXA5_HUMAN	ANXA5	CLB-vs-CORE	-2.56343	0.00181383	0.00910155	14.0499
ORNT1_HUMAN	SLC25A15	CLB-vs-CORE	-2.53121	0.0240365	0.0652585	14.0255
THYG_HUMAN	TG	CLB-vs-CORE	-2.49618	0.000814768	0.00496741	16.662
RAB13_HUMAN	RAB13	CLB-vs-CORE	-2.47722	0.00123143	0.00692065	14.7871
RL18A_HUMAN	RPL18A	CLB-vs-CORE	-2.46449	0.013129	0.0424053	14.1816
TNPO1_HUMAN	TNPO1	CLB-vs-CORE	-2.33591	0.0174043	0.0512107	13.0467
H2A1C_HUMAN	HIST1H2AC	CLB-vs-CORE	-2.21711	0.000163511	0.00150645	16.1735
FKBP8_HUMAN	FKBP8	CLB-vs-CORE	-2.19761	0.0146086	0.0453592	13.7511
BCS1_HUMAN	BCS1L	CLB-vs-CORE	-2.13003	0.000102714	0.00108578	13.5061
NDUAB_HUMAN	NDUFA11	CLB-vs-CORE	-2.10139	0.00300928	0.0137497	15.6521
EF2_HUMAN	EEF2	CLB-vs-CORE	-1.97054	0.000204965	0.00182841	15.1495
STT3A_HUMAN	STT3A	CLB-vs-CORE	-1.96932	0.0048242	0.0196462	14.6061
ADT3_HUMAN	SLC25A6	CLB-vs-CORE	-1.95781	0.000114569	0.00112961	18.1698
GBLP_HUMAN	RACK1	CLB-vs-CORE	-1.89138	0.00811901	0.0278225	15.2701
RAB2A_HUMAN	RAB2A	CLB-vs-CORE	-1.88404	0.0160333	0.0483581	14.0676
DIC_HUMAN	SLC25A10	CLB-vs-CORE	-1.87108	0.00703941	0.0246384	15.2842
CLAP2_HUMAN	CLASP2	CLB-vs-CORE	-1.85143	0.00890116	0.0299548	14.982
SRP14_HUMAN	SRP14	CLB-vs-CORE	-1.81337	0.00178191	0.0090219	14.3982
ENOA_HUMAN	ENO1	CLB-vs-CORE	-1.80058	0.0049133	0.0196462	15.6274
LPPRC_HUMAN	LRPPRC	CLB-vs-CORE	-1.77667	0.00227089	0.0109928	14.269
IF4A1_HUMAN	EIF4A1	CLB-vs-CORE	-1.76123	3.31e-06	8.08e-05	16.5784
SC23A_HUMAN	SEC23A	CLB-vs-CORE	-1.74125	0.0251982	0.0674351	15.0084
RYR1_HUMAN	RYR1	CLB-vs-CORE	-1.71877	0.0198247	0.0560566	17.1612
HXK1_HUMAN	HK1	CLB-vs-CORE	-1.69798	6.44e-11	4.52e-09	16.484
MPCP_HUMAN	SLC25A3	CLB-vs-CORE	-1.66517	3.25e-10	1.66e-08	17.8718
THIO_HUMAN	TXN	CLB-vs-CORE	-1.6542	0.0036594	0.0164073	15.9145
EF1A1_HUMAN	EEF1A1	CLB-vs-CORE	-1.62144	0.00404994	0.0172429	18.0689
COX2_HUMAN	MT-CO2	CLB-vs-CORE	-1.59413	0.0137466	0.043402	17.1284
ACAD9_HUMAN	ACAD9	CLB-vs-CORE	-1.59174	0.0302416	0.0786842	14.5214
EHD4_HUMAN	EHD4	CLB-vs-CORE	-1.57331	0.000106959	0.00109293	18.2144
ATP5L_HUMAN	ATP5MG	CLB-vs-CORE	-1.57199	2.67e-06	7.16e-05	20.1022
WIZ_HUMAN	WIZ	CLB-vs-CORE	-1.55418	0.000576903	0.00381435	17.2582
CPT1A_HUMAN	CPT1A	CLB-vs-CORE	-1.54408	0.000886326	0.0052721	15.5973
K1C9_HUMAN	KRT9	CLB-vs-CORE	-1.53444	7.71e-08	2.89e-06	17.5216
DDX3X_HUMAN	DDX3X	CLB-vs-CORE	-1.52767	0.00384166	0.0166078	14.8317
RAB10_HUMAN	RAB10	CLB-vs-CORE	-1.52289	0.000822009	0.00496741	16.8718
IF4A2_HUMAN	EIF4A2	CLB-vs-CORE	-1.48751	5.93e-06	0.000123419	15.6847
CTND1_HUMAN	CTNND1	CLB-vs-CORE	-1.43938	0.000955493	0.00547946	13.4219
PHB2_HUMAN	PHB2	CLB-vs-CORE	-1.43337	1.55e-05	0.000264036	17.6592
TBB3_HUMAN	TUBB3	CLB-vs-CORE	-1.42924	0.0025374	0.0120849	17.1788
CACP_HUMAN	CRAT	CLB-vs-CORE	-1.40521	0.016461	0.049208	14.4132
TXTP_HUMAN	SLC25A1	CLB-vs-CORE	-1.37857	0.000154139	0.00144377	16.7199
TBB2A_HUMAN	TUBB2A	CLB-vs-CORE	-1.36247	0.000537104	0.00368113	17.0233
K2C1_HUMAN	KRT1	CLB-vs-CORE	-1.34363	2.87e-10	1.66e-08	18.1631
VDAC3_HUMAN	VDAC3	CLB-vs-CORE	-1.33055	0.000896934	0.0052721	17.9305
TBA1A_HUMAN	TUBA1A	CLB-vs-CORE	-1.32058	7.95e-05	0.000893576	16.8077
ADT2_HUMAN	SLC25A5	CLB-vs-CORE	-1.27315	1.33e-15	1.46e-13	19.7046
ANXA1_HUMAN	ANXA1	CLB-vs-CORE	-1.25536	2.95e-06	7.53e-05	16.956
CMC2_HUMAN	SLC25A13	CLB-vs-CORE	-1.23765	0.000265772	0.00216904	14.9704
SFXN1_HUMAN	SFXN1	CLB-vs-CORE	-1.23242	0.000571651	0.00381435	16.4475
NDUA9_HUMAN	NDUFA9	CLB-vs-CORE	-1.21662	1.25e-05	0.00022677	15.8826
RL40_HUMAN	UBA52	CLB-vs-CORE	-1.20462	0.00723944	0.0251146	19.6085
OCAD2_HUMAN	OCIAD2	CLB-vs-CORE	-1.18507	0.00656887	0.0239001	15.7814
RL35A_HUMAN	RPL35A	CLB-vs-CORE	-1.18395	0.0061191	0.0226802	14.6636
TBB4A_HUMAN	TUBB4A	CLB-vs-CORE	-1.17875	0.00968621	0.032211	16.9477
M2OM_HUMAN	SLC25A11	CLB-vs-CORE	-1.1773	4.5e-07	1.58e-05	16.7651
MTCH2_HUMAN	MTCH2	CLB-vs-CORE	-1.15192	0.00504613	0.0196462	16.6064
H90B3_HUMAN	HSP90AB3P	CLB-vs-CORE	-1.14326	1.98e-05	0.000318096	16.3114
WDR1_HUMAN	WDR1	CLB-vs-CORE	-1.1211	0.000726401	0.00453597	14.8163
FINC_HUMAN	FN1	CLB-vs-CORE	-1.1171	1.55e-15	1.46e-13	17.2145
NNTM_HUMAN	NNT	CLB-vs-CORE	-1.10519	0.000598453	0.00391082	16.2096
CMC1_HUMAN	SLC25A12	CLB-vs-CORE	-1.08635	0.00588814	0.022209	15.3631
UTP11_HUMAN	UTP11	CLB-vs-CORE	-1.08111	0.000320291	0.00257148	16.9054
MCU_HUMAN	MCU	CLB-vs-CORE	-1.06708	0.00648616	0.023825	14.3461
ATPK_HUMAN	ATP5MF	CLB-vs-CORE	-1.02714	0.0199665	0.0560566	16.0292
HDGR2_HUMAN	HDGFL2	CLB-vs-CORE	-1.02134	0.00495283	0.0196462	17.3623
ARF4_HUMAN	ARF4	CLB-vs-CORE	-1.01488	4.33e-05	0.000540583	17.0365
K2C6A_HUMAN	KRT6A	CLB-vs-CORE	-1.01328	0.010078	0.0331218	15.2966
RL14_HUMAN	RPL14	CLB-vs-CORE	-0.991638	0.0203724	0.0566797	16.3322
GP150_HUMAN	GPR150	CLB-vs-CORE	-0.975065	0.00922234	0.0308509	17.2715
QCR2_HUMAN	UQCRC2	CLB-vs-CORE	-0.963494	6.81e-05	0.000780853	17.4289
ANXA2_HUMAN	ANXA2	CLB-vs-CORE	-0.948969	4.18e-06	9.42e-05	17.7303
TAGL_HUMAN	TAGLN	CLB-vs-CORE	-0.926917	0.000403824	0.00305652	16.379
PRDX1_HUMAN	PRDX1	CLB-vs-CORE	-0.915924	0.00563719	0.021523	18.0613
UCHL1_HUMAN	UCHL1	CLB-vs-CORE	-0.904467	0.0139179	0.0436976	17.3131
ANX11_HUMAN	ANXA11	CLB-vs-CORE	-0.875456	0.00052402	0.00368113	15.8468
TGM2_HUMAN	TGM2	CLB-vs-CORE	-0.845287	0.000537077	0.00368113	16.0617
K1C17_HUMAN	KRT17	CLB-vs-CORE	-0.822451	0.00154624	0.00819797	14.9964
K1C16_HUMAN	KRT16	CLB-vs-CORE	-0.818063	0.0181587	0.0531519	15.1652
H2B1C_HUMAN	HIST1H2BC	CLB-vs-CORE	-0.787151	0.00705832	0.0246384	19.1436
ADT1_HUMAN	SLC25A4	CLB-vs-CORE	-0.771519	1.19e-06	3.52e-05	18.4264
RS2_HUMAN	RPS2	CLB-vs-CORE	-0.76512	0.0010636	0.00603781	16.1524
ACTBM_HUMAN	POTEKP	CLB-vs-CORE	-0.749816	0.0183148	0.0533313	19.4393
RSSA_HUMAN	RPSA	CLB-vs-CORE	-0.73098	0.0292724	0.0768743	16.075
TRUB2_HUMAN	TRUB2	CLB-vs-CORE	-0.697903	0.029452	0.0769861	17.3073
HKDC1_HUMAN	HKDC1	CLB-vs-CORE	-0.69034	0.00228855	0.0109928	17.4865
ALBU_HUMAN	ALB	CLB-vs-CORE	-0.681412	0.00013548	0.0012905	17.3336
P5CS_HUMAN	ALDH18A1	CLB-vs-CORE	-0.671774	0.00671924	0.0239001	15.5421
ZBT10_HUMAN	ZBTB10	CLB-vs-CORE	-0.642822	0.000638773	0.00407944	17.5909
IDHP_HUMAN	IDH2	CLB-vs-CORE	-0.612497	0.0134116	0.0428256	16.1546
K22E_HUMAN	KRT2	CLB-vs-CORE	-0.612138	0.00168982	0.00863344	17.7223
USMG5_HUMAN	ATP5MD	CLB-vs-CORE	-0.600497	0.0188812	0.0544941	17.9003
RAC1_HUMAN	RAC1	CLB-vs-CORE	-0.544842	0.0250773	0.0674351	15.5963
RS3_HUMAN	RPS3	CLB-vs-CORE	-0.525817	0.00161219	0.00846777	14.4927
